# Supplementary material for: Dicyclo­hexyl­{3-hydr­oxy-N′-[1-(2-oxidophenyl-κO)ethyl­idene]-2-naphthohydrazidato-κ2 N′,O}tin(IV)
Source: Acta Crystallogr Sect E Struct Rep Online. 2010 Feb 17;66(Pt 3):m309. doi: 10.1107/S1600536810005829 (PMC2983492; doi:10.1107/S1600536810005829)
Supplement: Supplementary file 1 [file e-66-0m309-sup1.cif]

##############################################################################
###                                                                        ###
###        Electronic paper (Acta Crystallographica Section E)             ###
###                                                                        ###
##############################################################################
#                                                                            #
# This CIF contains the data in a paper accepted for publication in Acta     #
# Crystallographica Section E. It conforms to the requirements of Notes      #
# for Authors for Section E, and has been peer reviewed under the auspices   #
# of the IUCr Commission on Journals.                                        #
#                                                                            #
# Full details of the Crystallographic Information File format               #
# are given in the paper "The Crystallographic Information File (CIF):       #
# a New Standard Archive File for Crystallography" by S. R. Hall, F. H.      #
# Allen and I. D. Brown [Acta Cryst. (1991), A47, 655-685].                  #
#                                                                            #
# The current version of the core CIF dictionary is obtainable from          #
# ftp://ftp.iucr.org/pub/cif_core.dic. The current version number is 2.4.    #
#                                                                            #
# Software is freely available for graphical display of the structure(s) in  #
# this CIF.  For information consult the CIF home page http://www.iucr.org/  #
# cif/home.html                                                              #
#                                                                            #
# This file may be used for bona fide research purposes within the           #
# scientific community so long as proper attribution is given to the journal # 
# article from which it was obtained.                                        #
#                                                                            #
##############################################################################
                                             
data_global
_audit_creation_method     SHELXL-97
_journal_date_recd_electronic     2010-02-10
_journal_date_accepted     2010-02-12
_journal_name_full     'Acta Crystallographica, Section E'
_journal_year     2010
_journal_volume     66
_journal_issue      3
_journal_page_first     m309
_journal_page_last     m309
_journal_paper_category     QM
_journal_coeditor_code     CI5035
_publ_contact_author
;
Dr. Seik Weng Ng
Department of Chemistry
University of Malaya
50603 Kuala Lumpur
Malaysia
;
_publ_contact_author_email     seikweng@um.edu.my
_publ_contact_author_fax     '03 7967 4193'
_publ_contact_author_phone     '03 7967 6778'
_publ_section_title
;\
Dicyclohexyl{3-hydroxy-<i>N</i>'-[1-(2-oxidophenyl-\k<i>O</i>)ethylidene]-2-\
naphthohydrazidato-\k^2^<i>N</i>',<i>O</i>}tin(IV)
;
loop_
    _publ_author_name
    _publ_author_address
    'Lee, See Mun'
;
Department of Chemistry
University of Malaya
50603 Kuala Lumpur
Malaysia
;
    'Ali, Hapipah Mohd'
;
Department of Chemistry
University of Malaya
50603 Kuala Lumpur
Malaysia
;
    'Lo, Kong Mun'
;
Department of Chemistry
University of Malaya
50603 Kuala Lumpur
Malaysia
;
    'Ng, Seik Weng'
;
Department of Chemistry
University of Malaya
50603 Kuala Lumpur
Malaysia
;
data_I
_audit_creation_method     SHELXL-97
_chemical_name_systematic
;
Dicyclohexyl{3-hydroxy-<i>N</i>'-[1-(2-oxidophenyl-\k<i>O</i>)ethylidene]-2-
naphthohydrazidato-\k^2^<i>N</i>',<i>O</i>}tin(IV)
;
_chemical_name_common     ?
_chemical_formula_moiety     'C31 H36 N2 O3 Sn'
_chemical_formula_sum     'C31 H36 N2 O3 Sn'
_chemical_formula_iupac     '[Sn (C6 H11)2 (C19 H14 N2 O3)]'
_chemical_formula_weight     603.31
_chemical_melting_point     ?
_symmetry_cell_setting     Monoclinic
_symmetry_space_group_name_H-M     'C 2/c'
_symmetry_space_group_name_Hall     '-C 2yc'
loop_
    _symmetry_equiv_pos_as_xyz
    'x, y, z'
    '-x, y, -z+1/2'
    'x+1/2, y+1/2, z'
    '-x+1/2, y+1/2, -z+1/2'
    '-x, -y, -z'
    'x, -y, z-1/2'
    '-x+1/2, -y+1/2, -z'
    'x+1/2, -y+1/2, z-1/2'
_cell_length_a     30.2358(4)
_cell_length_b     7.70300(10)
_cell_length_c     25.8528(4)
_cell_angle_alpha     90.00
_cell_angle_beta     111.249(2)
_cell_angle_gamma     90.00
_cell_volume     5611.92(16)
_cell_formula_units_Z     8
_cell_measurement_reflns_used     4113
_cell_measurement_theta_min     2.6
_cell_measurement_theta_max     20.3
_cell_measurement_temperature     293(2)
_exptl_crystal_description     Block
_exptl_crystal_colour     Yellow
_exptl_crystal_size_max     0.30
_exptl_crystal_size_mid     0.10
_exptl_crystal_size_min     0.10
_exptl_crystal_density_diffrn     1.428
_exptl_crystal_density_meas     ?
_exptl_crystal_density_method     'not measured'
_exptl_crystal_F_000     2480
_exptl_absorpt_coefficient_mu     0.945
_exptl_absorpt_correction_type     multi-scan
_exptl_absorpt_process_details     '(SADABS; Sheldrick, 1996)'
_exptl_absorpt_correction_T_min     0.7648
_exptl_absorpt_correction_T_max     0.9115
_diffrn_ambient_temperature     293(2)
_diffrn_radiation_type     MoK\a
_diffrn_radiation_wavelength     0.71073
_diffrn_radiation_source     'fine-focus sealed tube'
_diffrn_radiation_monochromator     graphite
_diffrn_measurement_device_type     'Bruker SMART APEX diffractometer'
_diffrn_measurement_method     '\w scans'
_diffrn_detector_area_resol_mean     ?
_diffrn_reflns_number     26097
_diffrn_reflns_av_R_equivalents     0.0467
_diffrn_reflns_av_sigmaI/netI     0.0443
_diffrn_reflns_theta_min     1.69
_diffrn_reflns_theta_max     27.50
_diffrn_reflns_theta_full     27.50
_diffrn_measured_fraction_theta_max     0.999
_diffrn_measured_fraction_theta_full     0.999
_diffrn_reflns_limit_h_min     -39
_diffrn_reflns_limit_h_max     39
_diffrn_reflns_limit_k_min     -10
_diffrn_reflns_limit_k_max     10
_diffrn_reflns_limit_l_min     -33
_diffrn_reflns_limit_l_max     33
_diffrn_standards_number     0
_diffrn_standards_interval_count     .
_diffrn_standards_interval_time     .
_diffrn_standards_decay_%     ?
_reflns_number_total     6424
_reflns_number_gt     3942
_reflns_threshold_expression     I>2\s(I)
_refine_ls_structure_factor_coef     Fsqd
_refine_ls_matrix_type     full
_refine_ls_R_factor_all     0.0836
_refine_ls_R_factor_gt     0.0427
_refine_ls_wR_factor_gt     0.0922
_refine_ls_wR_factor_ref     0.1113
_refine_ls_goodness_of_fit_ref     1.000
_refine_ls_restrained_S_all     1.000
_refine_ls_number_reflns     6424
_refine_ls_number_parameters     336
_refine_ls_number_restraints     0
_refine_ls_hydrogen_treatment     constr
_refine_ls_weighting_scheme     calc
_refine_ls_weighting_details
         'calc w=1/[\s^2^(Fo^2^)+(0.0470P)^2^+3.9403P] where P=(Fo^2^+2Fc^2^)/3'
_atom_sites_solution_hydrogens     geom
_atom_sites_solution_primary     direct
_atom_sites_solution_secondary     difmap
_refine_ls_shift/su_max     0.001
_refine_ls_shift/su_mean     0.001
_refine_diff_density_max     0.518
_refine_diff_density_min     -0.431
_refine_ls_extinction_method     none
_refine_ls_extinction_coef     ?
loop_
    _atom_type_symbol
    _atom_type_description
    _atom_type_scat_dispersion_real
    _atom_type_scat_dispersion_imag
    _atom_type_scat_source
    'C' 'C' 0.0033 0.0016
                         'International Tables Vol C Tables 4.2.6.8 and 6.1.1.4'
    'H' 'H' 0.0000 0.0000
                         'International Tables Vol C Tables 4.2.6.8 and 6.1.1.4'
    'N' 'N' 0.0061 0.0033
                         'International Tables Vol C Tables 4.2.6.8 and 6.1.1.4'
    'O' 'O' 0.0106 0.0060
                         'International Tables Vol C Tables 4.2.6.8 and 6.1.1.4'
    'Sn' 'Sn' -0.6537 1.4246
                         'International Tables Vol C Tables 4.2.6.8 and 6.1.1.4'
_computing_data_collection     'APEX2 (Bruker, 2009)'
_computing_cell_refinement     'SAINT (Bruker, 2009)'
_computing_data_reduction     'SAINT (Bruker, 2009)'
_computing_structure_solution     'SHELXS97 (Sheldrick, 2008)'
_computing_structure_refinement     'SHELXL97 (Sheldrick, 2008)'
_computing_molecular_graphics     'X-SEED (Barbour, 2001)'
_computing_publication_material     'publCIF (Westrip, 2010)'
loop_
    _atom_site_type_symbol
    _atom_site_label
    _atom_site_fract_x
    _atom_site_fract_y
    _atom_site_fract_z
    _atom_site_U_iso_or_equiv
    _atom_site_adp_type
    _atom_site_calc_flag
    _atom_site_refinement_flags
    _atom_site_occupancy
    _atom_site_disorder_assembly
    _atom_site_disorder_group
    Sn Sn1 0.607817(9) 0.32667(4) 0.446538(11) 0.06297(12) Uani d . 1 . .
    O O1 0.59313(11) 0.1555(4) 0.38108(11) 0.0778(8) Uani d . 1 . .
    O O2 0.65161(9) 0.5072(4) 0.50781(11) 0.0713(7) Uani d . 1 . .
    O O3 0.79451(10) 0.5522(5) 0.52370(13) 0.0853(9) Uani d . 1 . .
    H H3 0.7728 0.5030 0.4994 0.128 Uiso calc R 1 . .
    N N1 0.67212(11) 0.3711(4) 0.42833(13) 0.0574(8) Uani d . 1 . .
    N N2 0.70928(10) 0.4444(4) 0.47247(13) 0.0589(8) Uani d . 1 . .
    C C1 0.61233(16) 0.1276(6) 0.50638(17) 0.0735(11) Uani d . 1 . .
    H H1 0.6394 0.0557 0.5075 0.088 Uiso calc R 1 . .
    C C2 0.6237(3) 0.1871(7) 0.5631(2) 0.134(3) Uani d . 1 . .
    H H2A 0.5998 0.2696 0.5641 0.161 Uiso calc R 1 . .
    H H2B 0.6540 0.2470 0.5753 0.161 Uiso calc R 1 . .
    C C3 0.6262(3) 0.0403(9) 0.6031(2) 0.159(3) Uani d . 1 . .
    H H3A 0.6546 -0.0276 0.6085 0.191 Uiso calc R 1 . .
    H H3B 0.6289 0.0891 0.6387 0.191 Uiso calc R 1 . .
    C C4 0.5843(3) -0.0760(9) 0.5836(2) 0.137(3) Uani d . 1 . .
    H H4A 0.5899 -0.1750 0.6083 0.165 Uiso calc R 1 . .
    H H4B 0.5569 -0.0141 0.5852 0.165 Uiso calc R 1 . .
    C C5 0.5741(2) -0.1371(6) 0.5276(2) 0.1075(18) Uani d . 1 . .
    H H5A 0.5446 -0.2017 0.5155 0.129 Uiso calc R 1 . .
    H H5B 0.5991 -0.2161 0.5274 0.129 Uiso calc R 1 . .
    C C6 0.57024(18) 0.0080(6) 0.48669(18) 0.0939(15) Uani d . 1 . .
    H H6A 0.5677 -0.0415 0.4512 0.113 Uiso calc R 1 . .
    H H6B 0.5416 0.0742 0.4812 0.113 Uiso calc R 1 . .
    C C7 0.55119(15) 0.5063(6) 0.41036(17) 0.0755(11) Uani d . 1 . .
    H H7 0.5541 0.5965 0.4381 0.091 Uiso calc R 1 . .
    C C8 0.50407(19) 0.4219(9) 0.3978(4) 0.163(3) Uani d . 1 . .
    H H8A 0.5022 0.3764 0.4319 0.196 Uiso calc R 1 . .
    H H8B 0.5013 0.3249 0.3728 0.196 Uiso calc R 1 . .
    C C9 0.4627(2) 0.5467(11) 0.3712(4) 0.189(4) Uani d . 1 . .
    H H9A 0.4331 0.4828 0.3607 0.227 Uiso calc R 1 . .
    H H9B 0.4625 0.6339 0.3982 0.227 Uiso calc R 1 . .
    C C10 0.4659(2) 0.6324(9) 0.3222(3) 0.154(3) Uani d . 1 . .
    H H10A 0.4406 0.7171 0.3085 0.185 Uiso calc R 1 . .
    H H10B 0.4616 0.5469 0.2933 0.185 Uiso calc R 1 . .
    C C11 0.5115(3) 0.7192(8) 0.3344(3) 0.138(2) Uani d . 1 . .
    H H11A 0.5141 0.8146 0.3598 0.166 Uiso calc R 1 . .
    H H11B 0.5130 0.7670 0.3004 0.166 Uiso calc R 1 . .
    C C12 0.5529(2) 0.5950(8) 0.3600(3) 0.124(2) Uani d . 1 . .
    H H12A 0.5526 0.5082 0.3327 0.149 Uiso calc R 1 . .
    H H12B 0.5824 0.6591 0.3698 0.149 Uiso calc R 1 . .
    C C13 0.60322(16) 0.1758(5) 0.33577(16) 0.0663(10) Uani d . 1 . .
    C C14 0.57067(18) 0.1090(6) 0.28635(18) 0.0838(13) Uani d . 1 . .
    H H14 0.5428 0.0581 0.2863 0.101 Uiso calc R 1 . .
    C C15 0.5795(2) 0.1180(7) 0.2377(2) 0.1016(17) Uani d . 1 . .
    H H15 0.5575 0.0737 0.2051 0.122 Uiso calc R 1 . .
    C C16 0.6205(2) 0.1918(7) 0.2375(2) 0.1091(19) Uani d . 1 . .
    H H16 0.6265 0.1971 0.2047 0.131 Uiso calc R 1 . .
    C C17 0.65253(19) 0.2574(6) 0.28514(19) 0.0844(14) Uani d . 1 . .
    H H17 0.6802 0.3074 0.2842 0.101 Uiso calc R 1 . .
    C C18 0.64529(15) 0.2524(5) 0.33554(16) 0.0633(10) Uani d . 1 . .
    C C19 0.68174(14) 0.3258(4) 0.38474(16) 0.0592(9) Uani d . 1 . .
    C C20 0.73134(15) 0.3514(5) 0.38609(19) 0.0770(12) Uani d . 1 . .
    H H20A 0.7536 0.3110 0.4209 0.115 Uiso calc R 1 . .
    H H20B 0.7367 0.4725 0.3818 0.115 Uiso calc R 1 . .
    H H20C 0.7355 0.2870 0.3564 0.115 Uiso calc R 1 . .
    C C21 0.69499(13) 0.5079(5) 0.51059(16) 0.0572(9) Uani d . 1 . .
    C C22 0.73168(13) 0.5798(5) 0.56094(15) 0.0555(9) Uani d . 1 . .
    C C23 0.78029(14) 0.5961(5) 0.56581(17) 0.0626(10) Uani d . 1 . .
    C C24 0.81286(15) 0.6568(5) 0.61388(19) 0.0742(12) Uani d . 1 . .
    H H24 0.8443 0.6672 0.6166 0.089 Uiso calc R 1 . .
    C C25 0.80107(15) 0.7043(5) 0.65944(18) 0.0681(11) Uani d . 1 . .
    C C26 0.83469(19) 0.7662(7) 0.7099(2) 0.0911(15) Uani d . 1 . .
    H H26 0.8664 0.7745 0.7139 0.109 Uiso calc R 1 . .
    C C27 0.8213(2) 0.8136(6) 0.7525(2) 0.1030(18) Uani d . 1 . .
    H H27 0.8439 0.8551 0.7852 0.124 Uiso calc R 1 . .
    C C28 0.7746(2) 0.8012(6) 0.7481(2) 0.0982(17) Uani d . 1 . .
    H H28 0.7659 0.8346 0.7776 0.118 Uiso calc R 1 . .
    C C29 0.74128(18) 0.7402(6) 0.70071(19) 0.0833(13) Uani d . 1 . .
    H H29 0.7099 0.7313 0.6983 0.100 Uiso calc R 1 . .
    C C30 0.75344(15) 0.6904(5) 0.65528(17) 0.0658(10) Uani d . 1 . .
    C C31 0.71993(14) 0.6266(5) 0.60520(16) 0.0634(10) Uani d . 1 . .
    H H31 0.6885 0.6159 0.6023 0.076 Uiso calc R 1 . .
loop_
    _atom_site_aniso_label
    _atom_site_aniso_U_11
    _atom_site_aniso_U_22
    _atom_site_aniso_U_33
    _atom_site_aniso_U_12
    _atom_site_aniso_U_13
    _atom_site_aniso_U_23
    Sn1 0.05673(17) 0.0795(2) 0.05493(17) -0.00534(14) 0.02301(13) -0.00016(14)
    O1 0.083(2) 0.095(2) 0.0615(17) -0.0239(16) 0.0339(15) -0.0086(15)
    O2 0.0561(16) 0.086(2) 0.0739(17) -0.0072(14) 0.0266(14) -0.0162(15)
    O3 0.0598(18) 0.116(3) 0.085(2) 0.0003(17) 0.0322(17) -0.0030(18)
    N1 0.0606(19) 0.0569(19) 0.0572(18) 0.0028(14) 0.0243(16) 0.0065(14)
    N2 0.0561(19) 0.061(2) 0.0605(19) 0.0022(15) 0.0226(16) 0.0075(15)
    C1 0.073(3) 0.093(3) 0.061(2) -0.004(2) 0.032(2) 0.004(2)
    C2 0.196(7) 0.126(5) 0.064(3) -0.078(4) 0.028(4) 0.000(3)
    C3 0.223(8) 0.165(6) 0.058(3) -0.083(6) 0.014(4) 0.016(4)
    C4 0.201(7) 0.139(5) 0.073(4) -0.058(5) 0.052(4) 0.008(3)
    C5 0.151(5) 0.095(4) 0.084(4) -0.030(3) 0.050(4) 0.002(3)
    C6 0.108(4) 0.102(4) 0.065(3) -0.033(3) 0.024(3) -0.002(3)
    C7 0.073(3) 0.083(3) 0.065(3) 0.006(2) 0.019(2) 0.000(2)
    C8 0.069(4) 0.155(6) 0.271(9) 0.025(4) 0.068(5) 0.112(6)
    C9 0.080(4) 0.181(8) 0.299(11) 0.028(5) 0.061(6) 0.110(8)
    C10 0.105(5) 0.104(5) 0.185(8) -0.004(4) -0.030(5) 0.023(5)
    C11 0.130(6) 0.107(5) 0.153(6) 0.019(4) 0.021(5) 0.051(4)
    C12 0.104(4) 0.117(4) 0.150(6) 0.003(4) 0.043(4) 0.049(4)
    C13 0.083(3) 0.064(2) 0.056(2) 0.000(2) 0.030(2) 0.0012(19)
    C14 0.101(4) 0.085(3) 0.065(3) -0.023(3) 0.030(3) -0.013(2)
    C15 0.135(5) 0.103(4) 0.063(3) -0.021(3) 0.031(3) -0.017(3)
    C16 0.159(6) 0.115(4) 0.069(3) -0.038(4) 0.060(4) -0.019(3)
    C17 0.116(4) 0.081(3) 0.071(3) -0.016(3) 0.052(3) -0.006(2)
    C18 0.085(3) 0.053(2) 0.061(2) 0.005(2) 0.036(2) 0.0049(18)
    C19 0.072(2) 0.050(2) 0.063(2) 0.0068(19) 0.033(2) 0.0122(18)
    C20 0.078(3) 0.080(3) 0.087(3) 0.009(2) 0.047(3) 0.010(2)
    C21 0.057(2) 0.052(2) 0.063(2) 0.0032(18) 0.0227(19) 0.0066(18)
    C22 0.053(2) 0.052(2) 0.061(2) 0.0032(17) 0.0207(19) 0.0114(17)
    C23 0.057(2) 0.061(2) 0.069(3) 0.0050(18) 0.022(2) 0.012(2)
    C24 0.054(2) 0.073(3) 0.086(3) 0.006(2) 0.014(2) 0.012(2)
    C25 0.071(3) 0.053(2) 0.068(3) 0.0006(19) 0.009(2) 0.0097(19)
    C26 0.078(3) 0.090(3) 0.085(4) 0.000(3) 0.004(3) 0.005(3)
    C27 0.116(5) 0.089(4) 0.076(3) -0.015(3) 0.002(3) 0.000(3)
    C28 0.130(5) 0.093(4) 0.068(3) -0.022(3) 0.031(3) -0.013(3)
    C29 0.094(4) 0.083(3) 0.076(3) -0.015(3) 0.035(3) -0.006(2)
    C30 0.076(3) 0.052(2) 0.064(2) -0.0053(19) 0.018(2) 0.0067(19)
    C31 0.061(2) 0.059(2) 0.070(3) -0.0011(18) 0.024(2) 0.0052(19)
loop_
    _geom_bond_atom_site_label_1
    _geom_bond_atom_site_label_2
    _geom_bond_site_symmetry_2
    _geom_bond_distance
    _geom_bond_publ_flag
    Sn1 O1 . 2.063(3) ?
    Sn1 C7 . 2.136(4) ?
    Sn1 C1 . 2.147(4) ?
    Sn1 O2 . 2.162(3) ?
    Sn1 N1 . 2.187(3) ?
    O1 C13 . 1.322(5) ?
    O2 C21 . 1.287(4) ?
    O3 C23 . 1.350(5) ?
    O3 H3 . 0.82 ?
    N1 C19 . 1.309(5) ?
    N1 N2 . 1.398(4) ?
    N2 C21 . 1.306(5) ?
    C1 C2 . 1.455(6) ?
    C1 C6 . 1.502(6) ?
    C1 H1 . 0.98 ?
    C2 C3 . 1.515(7) ?
    C2 H2A . 0.97 ?
    C2 H2B . 0.97 ?
    C3 C4 . 1.483(8) ?
    C3 H3A . 0.97 ?
    C3 H3B . 0.97 ?
    C4 C5 . 1.447(7) ?
    C4 H4A . 0.97 ?
    C4 H4B . 0.97 ?
    C5 C6 . 1.514(6) ?
    C5 H5A . 0.97 ?
    C5 H5B . 0.97 ?
    C6 H6A . 0.97 ?
    C6 H6B . 0.97 ?
    C7 C12 . 1.487(7) ?
    C7 C8 . 1.491(7) ?
    C7 H7 . 0.98 ?
    C8 C9 . 1.529(8) ?
    C8 H8A . 0.97 ?
    C8 H8B . 0.97 ?
    C9 C10 . 1.463(10) ?
    C9 H9A . 0.97 ?
    C9 H9B . 0.97 ?
    C10 C11 . 1.460(9) ?
    C10 H10A . 0.97 ?
    C10 H10B . 0.97 ?
    C11 C12 . 1.523(8) ?
    C11 H11A . 0.97 ?
    C11 H11B . 0.97 ?
    C12 H12A . 0.97 ?
    C12 H12B . 0.97 ?
    C13 C18 . 1.404(6) ?
    C13 C14 . 1.398(6) ?
    C14 C15 . 1.378(6) ?
    C14 H14 . 0.93 ?
    C15 C16 . 1.367(8) ?
    C15 H15 . 0.93 ?
    C16 C17 . 1.359(7) ?
    C16 H16 . 0.93 ?
    C17 C18 . 1.398(6) ?
    C17 H17 . 0.93 ?
    C18 C19 . 1.461(6) ?
    C19 C20 . 1.501(5) ?
    C20 H20A . 0.96 ?
    C20 H20B . 0.96 ?
    C20 H20C . 0.96 ?
    C21 C22 . 1.478(5) ?
    C22 C31 . 1.364(5) ?
    C22 C23 . 1.434(5) ?
    C23 C24 . 1.358(6) ?
    C24 C25 . 1.397(6) ?
    C24 H24 . 0.93 ?
    C25 C30 . 1.409(6) ?
    C25 C26 . 1.415(6) ?
    C26 C27 . 1.354(7) ?
    C26 H26 . 0.93 ?
    C27 C28 . 1.377(8) ?
    C27 H27 . 0.93 ?
    C28 C29 . 1.357(6) ?
    C28 H28 . 0.93 ?
    C29 C30 . 1.405(6) ?
    C29 H29 . 0.93 ?
    C30 C31 . 1.412(5) ?
    C31 H31 . 0.93 ?
loop_
    _geom_angle_atom_site_label_1
    _geom_angle_atom_site_label_2
    _geom_angle_atom_site_label_3
    _geom_angle_site_symmetry_1
    _geom_angle_site_symmetry_3
    _geom_angle
    _geom_angle_publ_flag
    O1 Sn1 C7 . . 98.91(14) ?
    O1 Sn1 C1 . . 94.19(15) ?
    C7 Sn1 C1 . . 127.59(17) ?
    O1 Sn1 O2 . . 154.78(11) ?
    C7 Sn1 O2 . . 94.88(14) ?
    C1 Sn1 O2 . . 93.98(14) ?
    O1 Sn1 N1 . . 82.38(11) ?
    C7 Sn1 N1 . . 116.00(14) ?
    C1 Sn1 N1 . . 115.95(14) ?
    O2 Sn1 N1 . . 72.59(11) ?
    C13 O1 Sn1 . . 126.9(2) ?
    C21 O2 Sn1 . . 112.6(2) ?
    C23 O3 H3 . . 109.5 ?
    C19 N1 N2 . . 116.5(3) ?
    C19 N1 Sn1 . . 129.5(3) ?
    N2 N1 Sn1 . . 113.7(2) ?
    C21 N2 N1 . . 112.3(3) ?
    C2 C1 C6 . . 113.3(4) ?
    C2 C1 Sn1 . . 115.6(3) ?
    C6 C1 Sn1 . . 111.6(3) ?
    C2 C1 H1 . . 105.0 ?
    C6 C1 H1 . . 105.0 ?
    Sn1 C1 H1 . . 105.0 ?
    C1 C2 C3 . . 112.8(5) ?
    C1 C2 H2A . . 109.0 ?
    C3 C2 H2A . . 109.0 ?
    C1 C2 H2B . . 109.0 ?
    C3 C2 H2B . . 109.0 ?
    H2A C2 H2B . . 107.8 ?
    C4 C3 C2 . . 113.2(5) ?
    C4 C3 H3A . . 108.9 ?
    C2 C3 H3A . . 108.9 ?
    C4 C3 H3B . . 108.9 ?
    C2 C3 H3B . . 108.9 ?
    H3A C3 H3B . . 107.8 ?
    C5 C4 C3 . . 112.5(5) ?
    C5 C4 H4A . . 109.1 ?
    C3 C4 H4A . . 109.1 ?
    C5 C4 H4B . . 109.1 ?
    C3 C4 H4B . . 109.1 ?
    H4A C4 H4B . . 107.8 ?
    C4 C5 C6 . . 113.2(5) ?
    C4 C5 H5A . . 108.9 ?
    C6 C5 H5A . . 108.9 ?
    C4 C5 H5B . . 108.9 ?
    C6 C5 H5B . . 108.9 ?
    H5A C5 H5B . . 107.8 ?
    C1 C6 C5 . . 112.0(4) ?
    C1 C6 H6A . . 109.2 ?
    C5 C6 H6A . . 109.2 ?
    C1 C6 H6B . . 109.2 ?
    C5 C6 H6B . . 109.2 ?
    H6A C6 H6B . . 107.9 ?
    C12 C7 C8 . . 110.0(5) ?
    C12 C7 Sn1 . . 113.8(3) ?
    C8 C7 Sn1 . . 111.3(3) ?
    C12 C7 H7 . . 107.1 ?
    C8 C7 H7 . . 107.1 ?
    Sn1 C7 H7 . . 107.1 ?
    C7 C8 C9 . . 112.7(5) ?
    C7 C8 H8A . . 109.1 ?
    C9 C8 H8A . . 109.1 ?
    C7 C8 H8B . . 109.1 ?
    C9 C8 H8B . . 109.1 ?
    H8A C8 H8B . . 107.8 ?
    C10 C9 C8 . . 111.8(7) ?
    C10 C9 H9A . . 109.3 ?
    C8 C9 H9A . . 109.3 ?
    C10 C9 H9B . . 109.3 ?
    C8 C9 H9B . . 109.3 ?
    H9A C9 H9B . . 107.9 ?
    C9 C10 C11 . . 112.0(6) ?
    C9 C10 H10A . . 109.2 ?
    C11 C10 H10A . . 109.2 ?
    C9 C10 H10B . . 109.2 ?
    C11 C10 H10B . . 109.2 ?
    H10A C10 H10B . . 107.9 ?
    C10 C11 C12 . . 111.6(5) ?
    C10 C11 H11A . . 109.3 ?
    C12 C11 H11A . . 109.3 ?
    C10 C11 H11B . . 109.3 ?
    C12 C11 H11B . . 109.3 ?
    H11A C11 H11B . . 108.0 ?
    C7 C12 C11 . . 112.7(5) ?
    C7 C12 H12A . . 109.1 ?
    C11 C12 H12A . . 109.1 ?
    C7 C12 H12B . . 109.1 ?
    C11 C12 H12B . . 109.1 ?
    H12A C12 H12B . . 107.8 ?
    O1 C13 C18 . . 123.6(4) ?
    O1 C13 C14 . . 117.0(4) ?
    C18 C13 C14 . . 119.3(4) ?
    C15 C14 C13 . . 120.7(5) ?
    C15 C14 H14 . . 119.7 ?
    C13 C14 H14 . . 119.7 ?
    C16 C15 C14 . . 120.1(5) ?
    C16 C15 H15 . . 119.9 ?
    C14 C15 H15 . . 119.9 ?
    C17 C16 C15 . . 120.0(5) ?
    C17 C16 H16 . . 120.0 ?
    C15 C16 H16 . . 120.0 ?
    C16 C17 C18 . . 122.3(5) ?
    C16 C17 H17 . . 118.8 ?
    C18 C17 H17 . . 118.8 ?
    C17 C18 C13 . . 117.6(4) ?
    C17 C18 C19 . . 118.5(4) ?
    C13 C18 C19 . . 123.9(3) ?
    N1 C19 C18 . . 121.3(4) ?
    N1 C19 C20 . . 118.5(4) ?
    C18 C19 C20 . . 120.2(4) ?
    C19 C20 H20A . . 109.5 ?
    C19 C20 H20B . . 109.5 ?
    H20A C20 H20B . . 109.5 ?
    C19 C20 H20C . . 109.5 ?
    H20A C20 H20C . . 109.5 ?
    H20B C20 H20C . . 109.5 ?
    O2 C21 N2 . . 124.4(4) ?
    O2 C21 C22 . . 118.4(3) ?
    N2 C21 C22 . . 117.2(3) ?
    C31 C22 C23 . . 118.3(4) ?
    C31 C22 C21 . . 119.8(3) ?
    C23 C22 C21 . . 121.9(4) ?
    O3 C23 C24 . . 119.1(4) ?
    O3 C23 C22 . . 121.5(4) ?
    C24 C23 C22 . . 119.4(4) ?
    C23 C24 C25 . . 122.6(4) ?
    C23 C24 H24 . . 118.7 ?
    C25 C24 H24 . . 118.7 ?
    C24 C25 C30 . . 118.8(4) ?
    C24 C25 C26 . . 123.2(5) ?
    C30 C25 C26 . . 118.0(5) ?
    C27 C26 C25 . . 120.9(5) ?
    C27 C26 H26 . . 119.5 ?
    C25 C26 H26 . . 119.5 ?
    C26 C27 C28 . . 120.9(5) ?
    C26 C27 H27 . . 119.5 ?
    C28 C27 H27 . . 119.5 ?
    C29 C28 C27 . . 120.1(5) ?
    C29 C28 H28 . . 119.9 ?
    C27 C28 H28 . . 119.9 ?
    C28 C29 C30 . . 121.0(5) ?
    C28 C29 H29 . . 119.5 ?
    C30 C29 H29 . . 119.5 ?
    C25 C30 C29 . . 119.0(4) ?
    C25 C30 C31 . . 118.1(4) ?
    C29 C30 C31 . . 122.9(4) ?
    C22 C31 C30 . . 122.9(4) ?
    C22 C31 H31 . . 118.6 ?
    C30 C31 H31 . . 118.6 ?
loop_
    _geom_torsion_atom_site_label_1
    _geom_torsion_atom_site_label_2
    _geom_torsion_atom_site_label_3
    _geom_torsion_atom_site_label_4
    _geom_torsion_site_symmetry_1
    _geom_torsion_site_symmetry_2
    _geom_torsion_site_symmetry_3
    _geom_torsion_site_symmetry_4
    _geom_torsion
    _geom_torsion_publ_flag
    C7 Sn1 O1 C13 . . . . 78.9(4) ?
    C1 Sn1 O1 C13 . . . . -152.0(4) ?
    O2 Sn1 O1 C13 . . . . -43.4(5) ?
    N1 Sn1 O1 C13 . . . . -36.4(3) ?
    O1 Sn1 O2 C21 . . . . -9.9(4) ?
    C7 Sn1 O2 C21 . . . . -133.0(3) ?
    C1 Sn1 O2 C21 . . . . 98.7(3) ?
    N1 Sn1 O2 C21 . . . . -17.3(2) ?
    O1 Sn1 N1 C19 . . . . 13.7(3) ?
    C7 Sn1 N1 C19 . . . . -82.5(3) ?
    C1 Sn1 N1 C19 . . . . 104.7(3) ?
    O2 Sn1 N1 C19 . . . . -169.5(3) ?
    O1 Sn1 N1 N2 . . . . -159.7(2) ?
    C7 Sn1 N1 N2 . . . . 104.0(2) ?
    C1 Sn1 N1 N2 . . . . -68.8(3) ?
    O2 Sn1 N1 N2 . . . . 17.1(2) ?
    C19 N1 N2 C21 . . . . 170.9(3) ?
    Sn1 N1 N2 C21 . . . . -14.8(3) ?
    O1 Sn1 C1 C2 . . . . 178.9(5) ?
    C7 Sn1 C1 C2 . . . . -76.5(5) ?
    O2 Sn1 C1 C2 . . . . 22.8(5) ?
    N1 Sn1 C1 C2 . . . . 95.4(5) ?
    O1 Sn1 C1 C6 . . . . -49.6(3) ?
    C7 Sn1 C1 C6 . . . . 55.0(4) ?
    O2 Sn1 C1 C6 . . . . 154.3(3) ?
    N1 Sn1 C1 C6 . . . . -133.2(3) ?
    C6 C1 C2 C3 . . . . 49.2(8) ?
    Sn1 C1 C2 C3 . . . . 179.9(5) ?
    C1 C2 C3 C4 . . . . -49.9(10) ?
    C2 C3 C4 C5 . . . . 51.4(9) ?
    C3 C4 C5 C6 . . . . -52.4(9) ?
    C2 C1 C6 C5 . . . . -49.8(6) ?
    Sn1 C1 C6 C5 . . . . 177.6(4) ?
    C4 C5 C6 C1 . . . . 51.4(7) ?
    O1 Sn1 C7 C12 . . . . -62.2(4) ?
    C1 Sn1 C7 C12 . . . . -164.5(4) ?
    O2 Sn1 C7 C12 . . . . 96.6(4) ?
    N1 Sn1 C7 C12 . . . . 23.6(4) ?
    O1 Sn1 C7 C8 . . . . 62.9(5) ?
    C1 Sn1 C7 C8 . . . . -39.4(5) ?
    O2 Sn1 C7 C8 . . . . -138.3(4) ?
    N1 Sn1 C7 C8 . . . . 148.7(4) ?
    C12 C7 C8 C9 . . . . -52.2(9) ?
    Sn1 C7 C8 C9 . . . . -179.4(6) ?
    C7 C8 C9 C10 . . . . 53.5(10) ?
    C8 C9 C10 C11 . . . . -54.2(10) ?
    C9 C10 C11 C12 . . . . 54.9(10) ?
    C8 C7 C12 C11 . . . . 52.9(7) ?
    Sn1 C7 C12 C11 . . . . 178.7(4) ?
    C10 C11 C12 C7 . . . . -54.9(9) ?
    Sn1 O1 C13 C18 . . . . 38.1(6) ?
    Sn1 O1 C13 C14 . . . . -145.0(3) ?
    O1 C13 C14 C15 . . . . -177.2(4) ?
    C18 C13 C14 C15 . . . . -0.1(7) ?
    C13 C14 C15 C16 . . . . 0.4(8) ?
    C14 C15 C16 C17 . . . . -0.4(9) ?
    C15 C16 C17 C18 . . . . 0.1(9) ?
    C16 C17 C18 C13 . . . . 0.2(7) ?
    C16 C17 C18 C19 . . . . 179.8(5) ?
    O1 C13 C18 C17 . . . . 176.7(4) ?
    C14 C13 C18 C17 . . . . -0.2(6) ?
    O1 C13 C18 C19 . . . . -3.0(6) ?
    C14 C13 C18 C19 . . . . -179.9(4) ?
    N2 N1 C19 C18 . . . . -178.3(3) ?
    Sn1 N1 C19 C18 . . . . 8.4(5) ?
    N2 N1 C19 C20 . . . . 1.5(5) ?
    Sn1 N1 C19 C20 . . . . -171.8(2) ?
    C17 C18 C19 N1 . . . . 160.1(4) ?
    C13 C18 C19 N1 . . . . -20.3(6) ?
    C17 C18 C19 C20 . . . . -19.7(6) ?
    C13 C18 C19 C20 . . . . 159.9(4) ?
    Sn1 O2 C21 N2 . . . . 16.8(5) ?
    Sn1 O2 C21 C22 . . . . -161.0(2) ?
    N1 N2 C21 O2 . . . . -1.3(5) ?
    N1 N2 C21 C22 . . . . 176.5(3) ?
    O2 C21 C22 C31 . . . . 6.7(5) ?
    N2 C21 C22 C31 . . . . -171.3(3) ?
    O2 C21 C22 C23 . . . . -175.8(3) ?
    N2 C21 C22 C23 . . . . 6.3(5) ?
    C31 C22 C23 O3 . . . . 180.0(4) ?
    C21 C22 C23 O3 . . . . 2.4(6) ?
    C31 C22 C23 C24 . . . . 0.1(5) ?
    C21 C22 C23 C24 . . . . -177.5(4) ?
    O3 C23 C24 C25 . . . . -179.7(4) ?
    C22 C23 C24 C25 . . . . 0.2(6) ?
    C23 C24 C25 C30 . . . . -0.7(6) ?
    C23 C24 C25 C26 . . . . 179.4(4) ?
    C24 C25 C26 C27 . . . . 178.8(4) ?
    C30 C25 C26 C27 . . . . -1.2(7) ?
    C25 C26 C27 C28 . . . . 0.7(8) ?
    C26 C27 C28 C29 . . . . 0.2(8) ?
    C27 C28 C29 C30 . . . . -0.6(8) ?
    C24 C25 C30 C29 . . . . -179.1(4) ?
    C26 C25 C30 C29 . . . . 0.8(6) ?
    C24 C25 C30 C31 . . . . 0.9(5) ?
    C26 C25 C30 C31 . . . . -179.2(4) ?
    C28 C29 C30 C25 . . . . 0.1(7) ?
    C28 C29 C30 C31 . . . . -179.9(4) ?
    C23 C22 C31 C30 . . . . 0.2(6) ?
    C21 C22 C31 C30 . . . . 177.8(3) ?
    C25 C30 C31 C22 . . . . -0.6(6) ?
    C29 C30 C31 C22 . . . . 179.4(4) ?
loop_
    _geom_hbond_atom_site_label_D
    _geom_hbond_atom_site_label_H
    _geom_hbond_atom_site_label_A
    _geom_hbond_site_symmetry_A
    _geom_hbond_distance_DH
    _geom_hbond_distance_HA
    _geom_hbond_distance_DA
    _geom_hbond_angle_DHA
    _geom_hbond_publ_flag
    O3 H3 N2 . 0.82 1.85 2.571(4) 147 no
