# Supplementary material for: Dicyclo­hexyl­{3-hydr­oxy-N′-[1-(2-oxidophenyl-κO)ethyl­idene]-2-naphthohydrazidato-κ2 N′,O}tin(IV)
Source: Acta Crystallogr Sect E Struct Rep Online. 2010 Feb 17;66(Pt 3):m309. doi: 10.1107/S1600536810005829 (PMC2983492; doi:10.1107/S1600536810005829)
Supplement: Supplementary file 2 [file e-66-0m309-Isup2.hkl]

# 
# h,k,l, Fc-squared, Fo-squared, sigma(Fo-squared) and status flag 
# 
data_I
_shelx_title '  C2/c' 
_shelx_refln_list_code          4 
_shelx_F_calc_maximum      531.48 
_exptl_crystal_F_000      2480.00 
_reflns_d_resolution_high  0.7696 
 
loop_ 
 _symmetry_equiv_pos_as_xyz 
 'x, y, z' 
 '-x, y, -z+1/2' 
 'x+1/2, y+1/2, z' 
 '-x+1/2, y+1/2, -z+1/2' 
 '-x, -y, -z' 
 'x, -y, z-1/2' 
 '-x+1/2, -y+1/2, -z' 
 'x+1/2, -y+1/2, z-1/2' 
 
_cell_length_a    30.2358 
_cell_length_b     7.7030 
_cell_length_c    25.8528 
_cell_angle_alpha  90.000 
_cell_angle_beta  111.249 
_cell_angle_gamma  90.000 
 
_shelx_F_squared_multiplier     1.000 
 
loop_ 
 _refln_index_h 
 _refln_index_k 
 _refln_index_l 
 _refln_F_squared_calc 
 _refln_F_squared_meas 
 _refln_F_squared_sigma 
 _refln_observed_status 
   4   0   0    97595.89   100846.65   1166.42 o 
   6   0   0    89692.96    89413.14   1052.19 o 
   8   0   0    10547.62    12010.09    192.01 o 
  10   0   0    66846.05    66569.00    822.37 o 
  12   0   0     3325.61     2932.03    331.74 o 
  14   0   0    35681.63    34394.92    660.45 o 
  16   0   0     2312.55     2191.77    355.36 o 
  18   0   0    31750.97    29327.83    610.63 o 
  20   0   0    10970.74    10538.31    598.60 o 
  22   0   0     6166.09     6029.71    239.20 o 
  24   0   0     7642.02     7695.73    456.28 o 
  26   0   0     1723.05     1485.74    259.83 o 
  28   0   0     5704.94     5986.33    445.51 o 
  30   0   0       14.78     -177.01    148.31 o 
  32   0   0     1767.55     1853.22    319.33 o 
  34   0   0      198.02      490.66    227.54 o 
  36   0   0      367.28       59.50    215.28 o 
   1   1   0    14306.00    15395.52    206.51 o 
   3   1   0      474.01      453.80     31.12 o 
   5   1   0    45414.68    50225.09    493.72 o 
   7   1   0     8398.75     8838.54    134.83 o 
   9   1   0     2126.76     2194.11     64.95 o 
  11   1   0     1657.49     1776.48     93.05 o 
  13   1   0     5670.61     5164.13    107.57 o 
  15   1   0    17910.12    17967.38    260.80 o 
  17   1   0     4274.36     4106.25    123.72 o 
  19   1   0     7739.45     7259.78    172.05 o 
  21   1   0     1017.62      992.94     81.81 o 
  23   1   0     1689.20     1686.08    113.31 o 
  25   1   0      115.54      -62.25    107.04 o 
  27   1   0      999.63      913.05    162.83 o 
  29   1   0      201.78      374.20    141.38 o 
  31   1   0      119.65       95.47    124.08 o 
  33   1   0      226.45      378.49    149.04 o 
  35   1   0       29.30      161.34    145.77 o 
   0   2   0    61354.32    61388.86   1079.66 o 
   2   2   0     7404.80     7939.33    107.59 o 
   4   2   0    48114.52    51318.09    479.86 o 
   6   2   0     2345.15     2754.19     75.02 o 
   8   2   0    54756.73    55300.13    528.05 o 
  10   2   0    17629.87    18512.50    233.10 o 
  12   2   0     4270.72     5017.91    107.87 o 
  14   2   0    37480.20    36507.82    421.59 o 
  16   2   0       10.30       61.26     43.14 o 
  18   2   0     5313.72     5173.97    161.91 o 
  20   2   0      354.30      399.52     62.83 o 
  22   2   0     1311.06     1216.49     90.33 o 
  24   2   0     2350.18     2403.23    166.31 o 
  26   2   0       47.14        2.39     96.90 o 
  28   2   0     1327.46      941.78    163.61 o 
  30   2   0        0.21       99.85    121.25 o 
  32   2   0      387.81      286.93    190.61 o 
  34   2   0      106.55     -161.57    125.42 o 
   1   3   0    11779.29    10191.88    199.43 o 
   3   3   0     6862.98     7446.21    370.81 o 
   5   3   0     8996.62     8299.31    115.01 o 
   7   3   0      416.44      521.15     39.24 o 
   9   3   0    29809.04    29212.00    316.35 o 
  11   3   0     3083.94     3046.73     78.07 o 
  13   3   0     8803.07     7938.01    138.97 o 
  15   3   0    18060.50    17704.39    258.23 o 
  17   3   0    10760.60    10524.95    337.21 o 
  19   3   0     6722.52     6984.27    171.59 o 
  21   3   0     1279.12     1145.00     79.96 o 
  23   3   0     3018.05     2910.45    142.93 o 
  25   3   0     1248.79     1204.73    150.46 o 
  27   3   0     2267.56     2215.29    182.79 o 
  29   3   0     1782.84     1982.75    185.88 o 
  31   3   0      453.28      309.99    183.04 o 
  33   3   0      846.27     1022.33    161.24 o 
   0   4   0     6809.66     6597.43    371.36 o 
   2   4   0     1489.02     1280.41     72.17 o 
   4   4   0     1513.95     1418.97     79.67 o 
   6   4   0    13254.82    12920.82    192.44 o 
   8   4   0      211.34      256.21     36.40 o 
  10   4   0    11817.72    11884.16    183.44 o 
  12   4   0       12.21      -26.28     41.17 o 
  14   4   0     4946.87     4691.97    115.39 o 
  16   4   0      221.04      160.35     58.04 o 
  18   4   0     2841.37     3281.82    141.48 o 
  20   4   0      468.46      229.35     57.62 o 
  22   4   0      107.37       96.77     56.62 o 
  24   4   0      565.77      338.64    123.98 o 
  26   4   0        9.79      -37.59     85.32 o 
  28   4   0      525.70      518.44    169.22 o 
  30   4   0       48.82     -154.77    120.86 o 
  32   4   0       22.49      217.45    156.04 o 
   1   5   0     7005.81     7107.19    161.99 o 
   3   5   0     3301.74     2935.73    111.90 o 
   5   5   0     5285.45     5037.66    141.46 o 
   7   5   0       30.53      -33.15     52.51 o 
   9   5   0     2444.14     2373.53    153.60 o 
  11   5   0      856.02      578.90     84.90 o 
  13   5   0     1803.37     1814.38    129.04 o 
  15   5   0     1297.03     1504.77    111.57 o 
  17   5   0      459.58      249.79     74.04 o 
  19   5   0     2265.80     2273.54    139.77 o 
  21   5   0       57.59       11.75     69.18 o 
  23   5   0     1214.73     1285.47    136.23 o 
  25   5   0      106.77       11.04     86.58 o 
  27   5   0      845.19      720.47    151.38 o 
  29   5   0       10.70      103.24    127.20 o 
  31   5   0      146.78      461.04    316.34 o 
   0   6   0    12393.39    11944.89    414.63 o 
   2   6   0      302.50      263.82     86.09 o 
   4   6   0     9553.37     9563.11    262.64 o 
   6   6   0     2280.49     2151.94    118.55 o 
   8   6   0      810.24      817.26     94.21 o 
  10   6   0     6174.43     5624.61    190.03 o 
  12   6   0      163.16      303.41     83.13 o 
  14   6   0     7520.11     7764.73    276.27 o 
  16   6   0       77.47       64.46     64.98 o 
  18   6   0     1078.99     1070.61    108.74 o 
  20   6   0      857.50      790.25    104.07 o 
  22   6   0      379.84      474.81    128.87 o 
  24   6   0     1054.87     1073.65    137.32 o 
  26   6   0       80.88       72.26    120.41 o 
  28   6   0      416.52      663.97    161.38 o 
   1   7   0       79.00       23.97     79.17 o 
   3   7   0      277.01      206.34     87.32 o 
   5   7   0        2.41      -82.87     80.36 o 
   7   7   0       19.19       85.93     91.45 o 
   9   7   0       31.10       74.57     94.30 o 
  11   7   0       13.02       40.32    107.70 o 
  13   7   0      306.13      445.19    119.74 o 
  15   7   0       78.31       58.56     83.35 o 
  17   7   0        7.13      -91.48     79.15 o 
  19   7   0      108.83      155.70     91.90 o 
  21   7   0       14.47       69.17     94.40 o 
  23   7   0       24.56       22.96    116.46 o 
  25   7   0        5.06      -27.05    117.72 o 
   0   8   0      376.66      487.18    162.84 o 
   2   8   0        6.49       32.39     84.72 o 
   4   8   0      195.20      394.69    109.85 o 
   6   8   0      510.04      626.74    118.97 o 
   8   8   0      541.92      539.96    129.03 o 
  10   8   0     1067.29     1543.40    176.51 o 
  12   8   0      113.55      102.74    107.20 o 
  14   8   0      730.34      847.62    149.78 o 
  16   8   0       21.11       56.50     94.75 o 
  18   8   0      166.34      390.87    110.64 o 
  20   8   0       35.51       25.25     96.99 o 
  22   8   0       75.11      204.62    204.52 o 
   1   9   0      137.95      177.02    106.46 o 
   3   9   0       41.11       -4.30     99.96 o 
   5   9   0      304.48      231.53    117.22 o 
   7   9   0       36.30       25.18    105.62 o 
   9   9   0      392.88      458.14    144.41 o 
  11   9   0       42.35      -53.56    112.09 o 
  13   9   0      136.25      310.92    137.96 o 
  15   9   0       59.57      -84.18     98.26 o 
   0  10   0        1.83      -53.24    164.50 o 
 -35   1   1      361.89      215.31    152.57 o 
 -33   1   1      661.26      564.02    158.55 o 
 -31   1   1      787.72      729.02    181.79 o 
 -29   1   1     3038.64     2943.43    259.21 o 
 -27   1   1      244.20      496.91    134.03 o 
 -25   1   1     7900.21     7634.58    249.18 o 
 -23   1   1      468.00      432.62     72.24 o 
 -21   1   1    12351.53    11800.29    222.35 o 
 -19   1   1     7206.10     6709.49    156.23 o 
 -17   1   1    18099.29    17733.63    268.68 o 
 -15   1   1    37658.03    36414.44    450.35 o 
 -13   1   1    28459.86    31601.49    418.20 o 
 -11   1   1    67053.67    65615.65    655.16 o 
  -9   1   1    16474.25    16741.94    223.41 o 
  -7   1   1    99974.79    99019.19   1567.39 o 
  -5   1   1   254640.50   261220.59   2930.14 o 
  -3   1   1    78084.77    83519.21    870.82 o 
  -1   1   1   107364.73   110755.08   1498.36 o 
   1   1   1     5086.71     4796.83     64.08 o 
   3   1   1   254038.33   261998.77   2678.00 o 
   5   1   1     6437.23     7449.59    114.26 o 
   7   1   1    73242.27    72795.18    667.36 o 
   9   1   1    16546.14    18178.37    207.36 o 
  11   1   1    31536.21    30862.12    353.11 o 
  13   1   1    19012.59    19670.67    248.32 o 
  15   1   1     6476.10     5881.73    152.28 o 
  17   1   1    27460.76    26307.62    329.80 o 
  19   1   1        8.05      -64.35     49.03 o 
  21   1   1     7259.29     6956.66    158.88 o 
  23   1   1     1874.12     2164.95    198.04 o 
  25   1   1     2699.19     2151.38    255.35 o 
  27   1   1     3537.01     3772.24    279.58 o 
  29   1   1      419.99      364.35    214.09 o 
  31   1   1     2182.50     2146.79    239.74 o 
  33   1   1       76.55       24.43    128.97 o 
  35   1   1      422.10      360.11    222.76 o 
 -36   2   1       62.63      -62.79    170.43 o 
 -34   2   1      484.07      407.85    160.15 o 
 -32   2   1        0.11       39.39    123.56 o 
 -30   2   1     2010.26     2209.39    230.12 o 
 -28   2   1      313.36      288.58    143.52 o 
 -26   2   1     2094.46     2462.77    217.87 o 
 -24   2   1     3370.72     3417.18    138.70 o 
 -22   2   1      731.09      889.24    118.38 o 
 -20   2   1     9417.62     9972.31    201.62 o 
 -18   2   1       35.06       87.78     45.69 o 
 -16   2   1     6951.34     6883.12    151.98 o 
 -14   2   1     2301.13     2324.21     93.82 o 
 -12   2   1    26134.19    27428.57    368.39 o 
 -10   2   1    11581.29    12609.28    192.26 o 
  -8   2   1     1626.61     1485.01     59.68 o 
  -6   2   1     1541.36     1780.59     63.24 o 
  -4   2   1      143.02      104.31     24.15 o 
  -2   2   1     2573.54     2290.61     81.70 o 
   0   2   1       22.25      -54.25     36.17 o 
   2   2   1   217737.00   224453.47   1955.08 o 
   4   2   1     3003.84     3856.05     96.59 o 
   6   2   1     4963.04     4951.40    109.34 o 
   8   2   1    53629.83    52149.96    585.96 o 
  10   2   1     1593.15     1542.35     65.27 o 
  12   2   1    38878.18    39987.82    444.86 o 
  14   2   1     1566.34     1713.62     87.01 o 
  16   2   1    13532.79    13165.05    224.34 o 
  18   2   1     6560.28     6439.97    142.14 o 
  20   2   1     2934.87     2899.54    116.73 o 
  22   2   1     2717.04     3153.04    147.99 o 
  24   2   1       96.81        1.72     88.68 o 
  26   2   1     3251.34     3503.10    266.12 o 
  28   2   1      281.52      330.08    128.65 o 
  30   2   1     2070.43     2253.85    242.40 o 
  32   2   1      252.69      287.05    179.40 o 
  34   2   1      119.91      162.38    141.13 o 
 -35   3   1       31.61      390.01    130.63 o 
 -33   3   1        0.53       34.58    162.89 o 
 -31   3   1       76.58      101.60    139.35 o 
 -29   3   1       11.91       66.37     96.72 o 
 -27   3   1      166.99      184.89     92.72 o 
 -25   3   1      525.73      451.27     92.30 o 
 -23   3   1        0.55       -0.01     53.07 o 
 -21   3   1      182.29      171.23     52.04 o 
 -19   3   1      257.33      250.71     55.01 o 
 -17   3   1     1003.57      898.89    105.93 o 
 -15   3   1       14.54      -19.83     37.39 o 
 -13   3   1     6352.04     6248.71    122.60 o 
 -11   3   1     4131.01     4177.57    110.26 o 
  -9   3   1     1340.05     1493.39     65.59 o 
  -7   3   1       94.41       55.29     39.73 o 
  -5   3   1      575.77      756.70     59.91 o 
  -3   3   1       69.34      115.54     45.10 o 
  -1   3   1     1275.76     1226.10     51.48 o 
   1   3   1     5312.95     5574.89    112.68 o 
   3   3   1      345.92      555.78     40.26 o 
   5   3   1     3312.79     3440.53     76.69 o 
   7   3   1     8744.24    10110.03    153.53 o 
   9   3   1      293.06      349.62     42.65 o 
  11   3   1     3619.39     3384.40     82.03 o 
  13   3   1       18.41       -0.24     35.12 o 
  15   3   1      394.32      545.84     54.50 o 
  17   3   1       54.78       -2.41     41.84 o 
  19   3   1        5.45      -70.56     47.74 o 
  21   3   1       73.88      117.21     59.64 o 
  23   3   1      485.75      496.49    100.17 o 
  25   3   1      257.07       15.53     96.73 o 
  27   3   1        1.26      164.78    112.43 o 
  29   3   1       44.81      -54.48    160.27 o 
  31   3   1        6.47       20.27    103.17 o 
  33   3   1       49.79      -69.79    112.42 o 
 -32   4   1        0.33      -16.93    140.06 o 
 -30   4   1      468.44      258.04    148.15 o 
 -28   4   1      713.68      920.11    181.94 o 
 -26   4   1     1668.89     1780.56    145.25 o 
 -24   4   1     2720.62     2711.32    136.19 o 
 -22   4   1     1594.90     1681.84    103.41 o 
 -20   4   1     3953.28     4235.26    132.28 o 
 -18   4   1       38.09       -1.87     44.72 o 
 -16   4   1    12409.38    11549.81    191.36 o 
 -14   4   1     3857.46     3671.12    111.74 o 
 -12   4   1     8876.77     8860.02    158.81 o 
 -10   4   1     2636.52     2968.29     91.63 o 
  -8   4   1     5115.25     5088.12    105.06 o 
  -6   4   1    25741.85    26072.06    403.72 o 
  -4   4   1      945.80      693.81     83.56 o 
  -2   4   1    25410.41    24156.14    394.90 o 
   0   4   1     2182.79     2010.69     75.71 o 
   2   4   1    24190.92    22441.87    316.25 o 
   4   4   1     6321.33     5742.19    114.33 o 
   6   4   1     8122.58     8073.44    131.48 o 
   8   4   1     4690.75     4152.36     98.17 o 
  10   4   1     1186.12     1038.47     76.82 o 
  12   4   1    12279.10    12026.15    198.56 o 
  14   4   1     1323.52     1465.94     72.86 o 
  16   4   1    18342.41    17809.70    256.28 o 
  18   4   1        7.13       38.33     48.64 o 
  20   4   1      281.16      348.40     71.19 o 
  22   4   1     6184.13     6417.76    216.77 o 
  24   4   1      404.29      407.41    120.83 o 
  26   4   1     2602.83     2815.93    241.98 o 
  28   4   1       10.67       15.02    112.55 o 
  30   4   1      672.44      684.48    201.53 o 
  32   4   1      188.42      411.97    174.93 o 
 -31   5   1      437.47      512.89    179.84 o 
 -29   5   1      150.98      247.26    147.70 o 
 -27   5   1       86.61      119.16     98.25 o 
 -25   5   1     1418.07     1498.66    147.83 o 
 -23   5   1       94.17       74.41     67.16 o 
 -21   5   1      729.77      936.43     90.96 o 
 -19   5   1     1306.10     1508.91    104.40 o 
 -17   5   1     1791.93     1890.53    111.97 o 
 -15   5   1     5348.60     5370.01    157.85 o 
 -13   5   1     1799.31     1811.36    114.85 o 
 -11   5   1     9452.57     9846.36    238.74 o 
  -9   5   1      168.74        6.62     71.77 o 
  -7   5   1    13150.22    13119.13    245.38 o 
  -5   5   1     4302.13     3985.73    137.78 o 
  -3   5   1     5631.62     5131.70    140.90 o 
  -1   5   1    15529.72    14520.02    336.20 o 
   1   5   1     1773.82     1598.29    122.45 o 
   3   5   1     9498.20     9411.83    191.40 o 
   5   5   1      516.55      486.55     97.44 o 
   7   5   1     5427.23     5628.21    206.90 o 
   9   5   1     3179.68     3034.44    142.63 o 
  11   5   1     1255.21     1575.06    118.10 o 
  13   5   1     7352.56     6991.11    212.63 o 
  15   5   1      480.85      611.95     84.21 o 
  17   5   1     4664.72     4700.96    202.29 o 
  19   5   1       91.02       73.85     70.26 o 
  21   5   1     2107.22     2151.83    142.10 o 
  23   5   1      209.37       79.91     93.38 o 
  25   5   1      322.66      283.33    111.38 o 
  27   5   1      213.59      190.48    126.87 o 
  29   5   1        0.26      -75.80    134.86 o 
  31   5   1      323.06       50.82    269.70 o 
 -28   6   1       33.42       77.58    123.40 o 
 -26   6   1        3.77       51.90    108.19 o 
 -24   6   1       65.51       48.48     96.54 o 
 -22   6   1       83.66       -3.19     74.81 o 
 -20   6   1      812.34      872.28    105.57 o 
 -18   6   1      719.77      668.93     94.86 o 
 -16   6   1       28.11      -31.70     62.02 o 
 -14   6   1      311.07      365.59     79.02 o 
 -12   6   1      270.66      166.01     74.78 o 
 -10   6   1      656.21      587.82    115.19 o 
  -8   6   1     1019.46     1220.81    152.04 o 
  -6   6   1      684.45      915.16     92.65 o 
  -4   6   1       39.44       35.32     75.03 o 
  -2   6   1      733.81      841.08    107.39 o 
   0   6   1      106.57       38.86     79.34 o 
   2   6   1      162.18      295.82     87.87 o 
   4   6   1       49.09       -7.70     74.45 o 
   6   6   1      122.32       34.17     78.92 o 
   8   6   1     1094.64     1180.40    107.40 o 
  10   6   1      555.59      525.97     88.24 o 
  12   6   1      452.04      371.67     82.82 o 
  14   6   1       61.75       60.99     75.23 o 
  16   6   1      202.23      198.50     75.16 o 
  18   6   1        0.65       69.44     70.95 o 
  20   6   1       26.60       82.69     73.82 o 
  22   6   1      198.07       87.62     85.81 o 
  24   6   1       65.22      -67.71     90.59 o 
  26   6   1       23.50      -16.59     99.46 o 
  28   6   1        1.13       90.86    148.75 o 
 -25   7   1      450.00      514.78    146.44 o 
 -23   7   1        3.04      -71.68    102.16 o 
 -21   7   1      195.89      320.18     90.25 o 
 -19   7   1     1094.87     1002.46    133.72 o 
 -17   7   1      895.20     1147.74    134.88 o 
 -15   7   1     1175.83      987.72    158.86 o 
 -13   7   1       29.45      -38.03    113.31 o 
 -11   7   1     3715.81     3819.90    393.57 o 
  -9   7   1       63.61      181.61     97.24 o 
  -7   7   1     2938.07     2724.46    177.16 o 
  -5   7   1      635.77      758.13    161.11 o 
  -3   7   1     2110.27     2178.62    260.37 o 
  -1   7   1     2458.87     2649.31    221.92 o 
   1   7   1      846.37      949.50    118.00 o 
   3   7   1     1926.56     2093.59    162.09 o 
   5   7   1      501.91      532.25    102.43 o 
   7   7   1     3211.73     3456.86    224.58 o 
   9   7   1      950.75     1221.08    151.43 o 
  11   7   1     1099.80     1180.72    150.55 o 
  13   7   1     1612.28     1295.68    162.10 o 
  15   7   1       47.12       50.61     79.94 o 
  17   7   1     1523.95     1523.38    151.58 o 
  19   7   1       11.12       74.25     89.28 o 
  21   7   1      505.16      505.02    220.52 o 
  23   7   1       73.89      224.92    133.99 o 
  25   7   1      112.69       59.55    124.37 o 
 -22   8   1       59.62        3.31    158.35 o 
 -20   8   1       12.41      116.23    119.69 o 
 -18   8   1       34.01       63.46     92.78 o 
 -16   8   1      342.62      280.37    102.02 o 
 -14   8   1        3.97        3.48     86.74 o 
 -12   8   1      374.44      311.65    117.74 o 
 -10   8   1      147.44       14.10    103.40 o 
  -8   8   1      247.26      317.85    180.70 o 
  -6   8   1      119.65       90.36     95.54 o 
  -4   8   1        1.03      -82.25     86.32 o 
  -2   8   1      587.47      481.04    113.40 o 
   0   8   1       63.52       28.16     89.08 o 
   2   8   1      313.46      209.52    100.78 o 
   4   8   1      204.98      264.31    102.31 o 
   6   8   1      133.92       78.07    105.66 o 
   8   8   1      199.99      335.91    115.28 o 
  10   8   1        0.12       47.63    105.12 o 
  12   8   1      260.14      273.83    121.04 o 
  14   8   1       80.24      175.88    117.03 o 
  16   8   1      351.95      371.31    114.27 o 
  18   8   1       29.01      -57.04     93.03 o 
  20   8   1       54.66      414.23    141.22 o 
 -15   9   1       39.82      203.09    109.81 o 
 -13   9   1       35.31       -0.03    153.21 o 
 -11   9   1      189.53      147.55    157.83 o 
  -9   9   1       13.58       99.03    118.44 o 
  -7   9   1        2.45       91.17    117.32 o 
  -5   9   1      147.99       57.22    106.44 o 
  -3   9   1      250.02      127.31    108.59 o 
  -1   9   1        4.99       89.90    103.81 o 
   1   9   1        1.56      -21.53     97.05 o 
   3   9   1       27.64      -44.01    101.19 o 
   5   9   1        5.02      -16.96    105.18 o 
   7   9   1       28.00      162.11    124.58 o 
   9   9   1       41.61       66.29    122.79 o 
  11   9   1       23.10      189.04    130.58 o 
  13   9   1       37.80      387.43    139.41 o 
  15   9   1       10.13      103.94    104.08 o 
   0  10   1       17.78      -21.58    117.46 o 
 -36   0   2      824.98      205.41    228.74 o 
 -34   0   2      143.34       13.46    180.60 o 
 -32   0   2     1983.06     2512.52    364.78 o 
 -30   0   2     1605.19     1241.46    261.33 o 
 -28   0   2     3067.75     2946.97    350.73 o 
 -26   0   2     5537.70     5365.32    445.81 o 
 -24   0   2     4371.91     4930.96    236.58 o 
 -22   0   2    34134.09    33623.58    722.12 o 
 -20   0   2       21.30      -21.24     70.04 o 
 -18   0   2    35412.98    36262.21    731.18 o 
 -16   0   2     7104.62     6649.26    187.04 o 
 -14   0   2    12378.90    12030.13    348.59 o 
 -12   0   2   127133.08   131705.33   1781.73 o 
 -10   0   2   124734.56   130854.76   1756.59 o 
  -8   0   2    57847.36    62554.58   1080.71 o 
  -6   0   2    27819.69    29345.56    550.16 o 
  -2   0   2   182487.94   178623.66   2875.20 o 
   0   0   2   160816.88   173171.70   1750.26 o 
   2   0   2   149881.16   159143.00   2614.19 o 
   4   0   2    97621.17    97251.88   1124.99 o 
   6   0   2    48230.48    48353.45    685.04 o 
   8   0   2     4656.48     4922.26    126.29 o 
  10   0   2    62433.05    60850.69    875.68 o 
  12   0   2     2678.95     3108.31    114.41 o 
  14   0   2     8748.08     8313.50    203.41 o 
  16   0   2    23380.78    23966.80    433.86 o 
  18   0   2     8229.37     7408.76    376.82 o 
  20   0   2    23826.32    23279.50    520.33 o 
  22   0   2      130.82      179.40    149.20 o 
  24   0   2     4566.22     4797.50    420.10 o 
  26   0   2      204.51        0.60    135.45 o 
  28   0   2     2341.47     2718.53    354.32 o 
  30   0   2     1147.41      719.10    232.33 o 
  32   0   2      802.30      631.19    239.80 o 
  34   0   2      556.09      809.70    279.27 o 
 -37   1   2      103.46      196.20    235.46 o 
 -35   1   2       87.49       44.16    134.09 o 
 -33   1   2        0.47      -78.19    120.53 o 
 -31   1   2      591.49      430.98    287.49 o 
 -29   1   2       11.57      226.69    130.56 o 
 -27   1   2     1052.56     1405.21    292.42 o 
 -25   1   2        7.78        0.09     59.55 o 
 -23   1   2     4377.45     4366.10    149.35 o 
 -21   1   2      854.46      771.87     79.40 o 
 -19   1   2      448.61      505.97     65.76 o 
 -17   1   2     2701.05     2659.82    105.52 o 
 -15   1   2      209.33       39.34     52.55 o 
 -13   1   2     3329.01     3226.73     87.21 o 
 -11   1   2     1674.40     1753.61     68.86 o 
  -9   1   2     4689.70     4364.43    138.32 o 
  -7   1   2    14777.13    13558.27    183.88 o 
  -5   1   2      778.32      821.87    125.28 o 
  -3   1   2   100628.51   107003.09   1228.61 o 
  -1   1   2     1484.08     1916.65     31.34 o 
   1   1   2    16950.19    18606.98    196.24 o 
   3   1   2     5837.05     6319.15    101.34 o 
   5   1   2    19782.19    20565.31    249.02 o 
   7   1   2      947.86     1149.78     44.36 o 
   9   1   2     5408.95     5214.10     96.12 o 
  11   1   2     2904.13     2873.32     76.95 o 
  13   1   2      133.89       34.23     31.39 o 
  15   1   2    14531.81    14604.12    195.73 o 
  17   1   2       49.96      106.75     39.93 o 
  19   1   2     8148.06     7799.68    206.75 o 
  21   1   2     3501.17     3389.84    170.55 o 
  23   1   2     1135.25      959.33    152.34 o 
  25   1   2       91.44      -61.87     99.55 o 
  27   1   2      125.56      -21.67    110.22 o 
  29   1   2      424.29      624.89    224.25 o 
  31   1   2       32.57      103.99    127.38 o 
  33   1   2      490.54      583.85    174.19 o 
  35   1   2       29.54      159.17    153.83 o 
 -36   2   2      250.04      269.32    153.41 o 
 -34   2   2        1.81      116.42    136.11 o 
 -32   2   2      560.95      627.81    226.49 o 
 -30   2   2      283.15       41.01    120.96 o 
 -28   2   2      582.35      682.84    147.89 o 
 -26   2   2     1665.63     1648.29    150.43 o 
 -24   2   2       31.06       11.03     59.30 o 
 -22   2   2     2372.27     2335.49    119.81 o 
 -20   2   2      246.24      185.73     78.78 o 
 -18   2   2     7029.18     6791.41    146.28 o 
 -16   2   2     3363.71     3413.75    126.74 o 
 -14   2   2    34363.31    33358.70    391.35 o 
 -12   2   2    17040.70    15701.79    238.06 o 
 -10   2   2     7700.11     9114.51    156.97 o 
  -8   2   2    17007.63    16268.70    353.25 o 
  -6   2   2      745.07      901.47     51.13 o 
  -4   2   2    11822.91    11436.69    171.55 o 
  -2   2   2      100.20        1.81     31.90 o 
   0   2   2    80514.83    82495.19    809.53 o 
   2   2   2   186620.95   197621.28   1632.92 o 
   4   2   2    28383.05    29276.44    299.27 o 
   6   2   2    57172.14    58752.32    661.59 o 
   8   2   2     3810.10     4061.32     91.71 o 
  10   2   2    17281.11    17014.80    222.23 o 
  12   2   2     4972.63     5369.68    112.14 o 
  14   2   2    10880.02    10417.69    172.28 o 
  16   2   2     1535.22     1457.14     83.47 o 
  18   2   2     1979.23     2016.11     91.13 o 
  20   2   2      156.38      121.99     50.70 o 
  22   2   2      399.50      354.16     88.77 o 
  24   2   2     2690.73     2616.02    228.10 o 
  26   2   2      414.43      335.24    128.36 o 
  28   2   2      970.05     1107.57    185.94 o 
  30   2   2      174.66      216.43    134.83 o 
  32   2   2       64.30      -34.04    123.12 o 
  34   2   2      265.52      205.80    246.53 o 
 -35   3   2      215.96       44.51    117.75 o 
 -33   3   2      162.14      492.85    130.13 o 
 -31   3   2     2095.81     1692.52    178.01 o 
 -29   3   2      329.05      325.81    107.44 o 
 -27   3   2     2373.95     2575.68    163.69 o 
 -25   3   2      705.54      566.85     77.09 o 
 -23   3   2     3651.53     3885.88    129.74 o 
 -21   3   2     4668.16     4587.84    129.01 o 
 -19   3   2      679.37      714.58     94.65 o 
 -17   3   2    18610.29    18352.21    280.96 o 
 -15   3   2       73.16       32.86     36.77 o 
 -13   3   2    31259.16    29715.50    357.43 o 
 -11   3   2       94.25      102.65     33.93 o 
  -9   3   2    28527.71    29301.94    344.09 o 
  -7   3   2     5678.76     5645.94    110.99 o 
  -5   3   2    21460.31    21118.21    296.88 o 
  -3   3   2    20857.86    21014.24    293.48 o 
  -1   3   2     4171.20     4019.06     83.99 o 
   1   3   2    29765.61    28294.51    355.36 o 
   3   3   2     7103.45     7775.23    114.79 o 
   5   3   2    97002.86    95989.16    950.60 o 
   7   3   2    16456.43    16139.36    218.25 o 
   9   3   2    21459.20    20336.18    266.88 o 
  11   3   2    20267.48    20107.66    269.93 o 
  13   3   2     1828.50     1811.60     78.41 o 
  15   3   2    16448.63    16308.70    243.35 o 
  17   3   2       32.70       96.10     46.73 o 
  19   3   2    12845.64    13455.48    247.41 o 
  21   3   2      449.12      673.99    127.09 o 
  23   3   2     2382.30     2026.69    195.95 o 
  25   3   2     3520.96     4733.46    279.37 o 
  27   3   2      148.30      180.03    144.87 o 
  29   3   2     2445.64     2578.41    263.57 o 
  31   3   2      104.94      170.70    142.92 o 
  33   3   2     1088.18      831.57    162.05 o 
 -34   4   2       14.65      150.98    161.02 o 
 -32   4   2      209.17      250.73    225.15 o 
 -30   4   2       13.14      -13.02    130.74 o 
 -28   4   2      425.99      629.03    421.44 o 
 -26   4   2       48.05       23.08     85.60 o 
 -24   4   2      146.14      206.97     58.99 o 
 -22   4   2      393.98      454.41     77.00 o 
 -20   4   2        1.98       18.78     43.19 o 
 -18   4   2     2216.94     2234.18    111.90 o 
 -16   4   2      917.95      749.74     76.18 o 
 -14   4   2     4197.55     3905.09    109.19 o 
 -12   4   2     2165.59     2028.87     79.01 o 
 -10   4   2     2654.52     2679.45     84.33 o 
  -8   4   2    16770.23    16424.55    304.46 o 
  -6   4   2      212.16      172.10     86.40 o 
  -4   4   2     2252.92     2427.00    150.01 o 
  -2   4   2     7200.81     7347.41    185.05 o 
   0   4   2     4766.73     4310.49    135.80 o 
   2   4   2      320.07      295.47     49.40 o 
   4   4   2      976.35      922.91     59.16 o 
   6   4   2     2659.03     2580.45     78.39 o 
   8   4   2      161.66       91.19     36.25 o 
  10   4   2      402.19      435.11     49.71 o 
  12   4   2     3011.42     2993.90    106.63 o 
  14   4   2     2425.00     2611.94    103.30 o 
  16   4   2     3555.07     3656.95    127.03 o 
  18   4   2     2081.16     2340.56    155.41 o 
  20   4   2       39.63      200.83     65.23 o 
  22   4   2      136.38      157.48     90.17 o 
  24   4   2      156.16      204.86     96.38 o 
  26   4   2      286.32      285.60    124.68 o 
  28   4   2       75.56       21.82    123.37 o 
  30   4   2       90.83       72.33    124.62 o 
  32   4   2       17.52       76.95    184.78 o 
 -31   5   2      172.45      191.72    158.73 o 
 -29   5   2       90.07       -6.50    131.72 o 
 -27   5   2      641.14      586.07    120.29 o 
 -25   5   2      443.50      270.47    131.75 o 
 -23   5   2     2281.07     2242.00    131.87 o 
 -21   5   2       47.93      122.30     61.47 o 
 -19   5   2      336.85      437.93     73.72 o 
 -17   5   2     2339.62     2494.25    183.55 o 
 -15   5   2       99.80       46.46     56.23 o 
 -13   5   2     5847.68     5907.31    154.44 o 
 -11   5   2     1511.67     1614.68    120.58 o 
  -9   5   2     3646.21     3567.23    150.05 o 
  -7   5   2     4262.71     4130.68    156.17 o 
  -5   5   2     3080.83     3131.02    156.60 o 
  -3   5   2     7511.31     7689.81    210.89 o 
  -1   5   2      246.92      213.66     70.79 o 
   1   5   2     7275.94     6972.01    151.77 o 
   3   5   2        0.73      -23.05     35.94 o 
   5   5   2     6044.47     6060.18    132.05 o 
   7   5   2      546.39      530.70     59.06 o 
   9   5   2     5452.98     5437.03    125.88 o 
  11   5   2     3465.83     3774.07    237.58 o 
  13   5   2     4049.98     3654.52    176.60 o 
  15   5   2     1238.92     1327.69    106.93 o 
  17   5   2      913.37     1022.55    101.11 o 
  19   5   2     5275.47     4675.50    186.70 o 
  21   5   2      120.82       92.73     91.31 o 
  23   5   2      625.50      450.02    113.55 o 
  25   5   2      483.92      298.19    129.98 o 
  27   5   2      153.19      170.96    133.15 o 
  29   5   2      156.84      149.38    190.54 o 
 -30   6   2      103.27       62.59    127.78 o 
 -28   6   2      272.42      172.61    140.79 o 
 -26   6   2      804.08     1066.54    161.62 o 
 -24   6   2      211.41       83.27     92.38 o 
 -22   6   2     2709.46     2484.23    157.15 o 
 -20   6   2      420.10      287.16     81.18 o 
 -18   6   2      679.64      864.35    101.77 o 
 -16   6   2     2614.12     2851.87    152.25 o 
 -14   6   2     2324.57     2134.21    129.68 o 
 -12   6   2     3501.81     3408.50    238.23 o 
 -10   6   2      514.99      452.02     84.96 o 
  -8   6   2     8373.58     8355.75    251.69 o 
  -6   6   2       35.08        9.21     58.22 o 
  -4   6   2    12045.19    12054.24    295.61 o 
  -2   6   2     1759.07     1683.67    134.08 o 
   0   6   2     7851.27     7422.33    229.15 o 
   2   6   2     7508.15     7590.20    231.60 o 
   4   6   2     3641.24     3534.60    185.85 o 
   6   6   2     2617.92     2263.87    224.14 o 
   8   6   2     1090.98     1198.09    106.27 o 
  10   6   2     1793.77     1865.94    129.40 o 
  12   6   2     3050.24     2699.22    238.88 o 
  14   6   2     1176.36     1203.31    122.43 o 
  16   6   2     3092.00     3346.73    167.77 o 
  18   6   2      479.32      525.79    105.02 o 
  20   6   2     1002.59     1306.18    160.93 o 
  22   6   2        0.05     -125.92     86.27 o 
  24   6   2      875.29      995.96    167.41 o 
  26   6   2       14.48       61.46    104.86 o 
  28   6   2      187.72      308.02    205.27 o 
 -25   7   2       11.17       72.44    116.46 o 
 -23   7   2       32.92       86.10     99.89 o 
 -21   7   2        4.96       46.49     89.77 o 
 -19   7   2      113.25      172.31     94.11 o 
 -17   7   2       11.94       15.38     81.88 o 
 -15   7   2        0.22       39.54     75.77 o 
 -13   7   2       63.00      261.76    103.69 o 
 -11   7   2      123.47       30.36     84.31 o 
  -9   7   2       20.18      -21.26     85.14 o 
  -7   7   2      206.39       81.06     85.02 o 
  -5   7   2       34.88      -73.11     75.65 o 
  -3   7   2       79.02      -20.25     74.69 o 
  -1   7   2        0.76       26.17     78.74 o 
   1   7   2      640.53      454.48    101.34 o 
   3   7   2      552.88      458.23    100.10 o 
   5   7   2       51.27      189.25     87.32 o 
   7   7   2        7.11      -15.32     87.90 o 
   9   7   2        0.60       43.70     91.77 o 
  11   7   2        7.92      -47.14     81.21 o 
  13   7   2        5.40       34.39     92.08 o 
  15   7   2      264.81      219.33    110.05 o 
  17   7   2        8.50      119.00     93.24 o 
  19   7   2       76.34      121.06     92.68 o 
  21   7   2       36.35      156.05    115.64 o 
  23   7   2        3.94      259.34    124.99 o 
  25   7   2       41.20       -8.81    230.53 o 
 -22   8   2      169.81       86.65    132.10 o 
 -20   8   2       11.71       -1.73    109.39 o 
 -18   8   2      237.04      399.00    110.81 o 
 -16   8   2       14.39       47.24     91.86 o 
 -14   8   2       22.41       82.34     87.61 o 
 -12   8   2      809.60      913.38    152.73 o 
 -10   8   2        4.54       -1.15     99.49 o 
  -8   8   2     1636.33     1748.69    184.84 o 
  -6   8   2       80.71     -136.65    107.50 o 
  -4   8   2      307.44      233.14     98.56 o 
  -2   8   2       96.57      114.40     88.30 o 
   0   8   2      227.87      110.50     99.77 o 
   2   8   2      460.76      257.32    100.71 o 
   4   8   2      170.85      158.42    161.06 o 
   6   8   2      322.50      400.50    239.73 o 
   8   8   2       22.89       24.36    107.58 o 
  10   8   2      402.92      391.50    131.78 o 
  12   8   2      125.16      207.21    118.79 o 
  14   8   2      122.08       94.34    109.38 o 
  16   8   2      190.10      260.76    116.06 o 
  18   8   2       61.56      -49.86     96.24 o 
  20   8   2      104.85      -28.18    118.60 o 
 -15   9   2       59.70      154.48    104.89 o 
 -13   9   2       81.19      124.01    124.81 o 
 -11   9   2      107.75      137.59    119.86 o 
  -9   9   2      567.26      535.56    143.51 o 
  -7   9   2      110.63       35.27    113.85 o 
  -5   9   2      201.15       78.81    101.16 o 
  -3   9   2       76.48       55.27     99.24 o 
  -1   9   2        0.37      -85.72     96.38 o 
   1   9   2      483.45      500.49    123.46 o 
   3   9   2        1.92      -72.77     97.20 o 
   5   9   2      284.24      808.85    177.33 o 
   7   9   2       87.99      108.47    120.27 o 
   9   9   2      182.58      226.30    128.07 o 
  11   9   2      174.65      105.98    126.31 o 
  13   9   2       32.28       20.94    117.61 o 
  15   9   2      181.89      404.20    121.35 o 
 -37   1   3      357.60      286.67    162.52 o 
 -35   1   3      147.22      258.89    145.67 o 
 -33   1   3     1571.15     1682.74    221.66 o 
 -31   1   3        2.83     -120.86    112.60 o 
 -29   1   3     4013.09     4396.71    304.47 o 
 -27   1   3     1035.08     1157.24    152.37 o 
 -25   1   3     3965.54     3856.41    150.17 o 
 -23   1   3     5629.12     5266.49    155.18 o 
 -21   1   3     6993.15     6354.28    178.34 o 
 -19   1   3    23805.82    22199.48    330.91 o 
 -17   1   3     2671.01     3294.93    113.31 o 
 -15   1   3    99671.16   102691.25   1014.21 o 
 -13   1   3       59.82       32.00     53.04 o 
 -11   1   3    87493.38    88563.95   1086.50 o 
  -9   1   3    51751.84    50047.43    565.13 o 
  -7   1   3    42048.16    44505.43    561.29 o 
  -5   1   3    14058.53    15495.03    195.13 o 
  -3   1   3    22044.66    25121.21    287.57 o 
  -1   1   3   120266.61   123431.41   1161.53 o 
   1   1   3     4076.38     3379.13     92.52 o 
   3   1   3    27195.82    30112.61    351.95 o 
   5   1   3     7705.87     8312.08    151.59 o 
   7   1   3     9786.70     9647.05    132.90 o 
   9   1   3    40697.73    42794.91    455.11 o 
  11   1   3        5.52        6.56     26.41 o 
  13   1   3    21316.71    21040.06    244.26 o 
  15   1   3     3381.56     3486.50     88.30 o 
  17   1   3    12867.90    12816.58    203.95 o 
  19   1   3     3324.46     3780.62    134.10 o 
  21   1   3     6276.67     6061.67    330.10 o 
  23   1   3     1518.94     1669.61    186.11 o 
  25   1   3       29.09       18.15     94.21 o 
  27   1   3     2192.24     2341.88    233.97 o 
  29   1   3      153.25      230.46    138.01 o 
  31   1   3      863.08      563.27    169.68 o 
  33   1   3      367.53      332.71    223.50 o 
  35   1   3      533.14      256.15    169.25 o 
 -36   2   3       14.75       96.79    114.39 o 
 -34   2   3      651.79      668.33    158.65 o 
 -32   2   3      538.68      531.76    177.31 o 
 -30   2   3      957.05     1079.89    180.47 o 
 -28   2   3     2127.14     2073.26    169.04 o 
 -26   2   3       18.50       30.46     59.89 o 
 -24   2   3     4008.55     3850.21    150.62 o 
 -22   2   3      169.69       95.41     58.71 o 
 -20   2   3     7342.17     7847.26    166.09 o 
 -18   2   3     6658.25     6478.99    133.17 o 
 -16   2   3     1561.51     1833.80     79.04 o 
 -14   2   3    12823.27    12489.68    242.36 o 
 -12   2   3     1016.25     1446.00     78.07 o 
 -10   2   3    34192.82    33510.33    410.38 o 
  -8   2   3     2608.92     3315.16     76.14 o 
  -6   2   3    18573.56    19902.54    310.04 o 
  -4   2   3      117.27      109.22     35.09 o 
  -2   2   3      406.85      521.50     26.88 o 
   0   2   3   282467.41   294042.28   2750.03 o 
   2   2   3   101269.32   105926.24    955.27 o 
   4   2   3    39513.26    38040.79    498.48 o 
   6   2   3      587.51      791.49     53.30 o 
   8   2   3    70874.21    72803.93    825.63 o 
  10   2   3    22872.92    23870.71    288.70 o 
  12   2   3    10730.84     9792.38    171.90 o 
  14   2   3    11584.76    11900.16    202.41 o 
  16   2   3     1702.01     1738.41     89.64 o 
  18   2   3    25343.26    25066.71    326.11 o 
  20   2   3     3809.84     3257.98    187.23 o 
  22   2   3     2473.04     2434.97    181.39 o 
  24   2   3     2499.88     2485.41    222.78 o 
  26   2   3     1735.01     2031.11    217.09 o 
  28   2   3     2238.04     2782.59    256.10 o 
  30   2   3      289.88      256.30    141.23 o 
  32   2   3      667.42      608.01    174.76 o 
  34   2   3        1.77      346.73    159.99 o 
 -35   3   3        0.57      140.94    142.90 o 
 -33   3   3       11.40        3.35     99.43 o 
 -31   3   3       12.58      -64.82     91.32 o 
 -29   3   3       59.29       52.04    116.64 o 
 -27   3   3      279.57       49.27     80.04 o 
 -25   3   3       78.78       79.66     58.64 o 
 -23   3   3      370.16      281.22     58.28 o 
 -21   3   3      222.08       25.41     83.55 o 
 -19   3   3      218.65      196.71     51.25 o 
 -17   3   3      153.00       96.47     47.27 o 
 -15   3   3        9.20      -12.71     50.30 o 
 -13   3   3      136.51       75.81     39.27 o 
 -11   3   3      382.63      459.43     66.52 o 
  -9   3   3      512.52      501.43     43.69 o 
  -7   3   3     2105.07     2161.00    111.94 o 
  -5   3   3      465.96      505.13     51.39 o 
  -3   3   3      654.85      698.41     57.55 o 
  -1   3   3     4678.51     5141.10    102.31 o 
   1   3   3     1286.81     1499.28     67.63 o 
   3   3   3     1330.22     1290.13     70.65 o 
   5   3   3     9679.98    10148.10    156.40 o 
   7   3   3        4.69        3.95     32.72 o 
   9   3   3      593.40      764.46     57.13 o 
  11   3   3      803.55      942.36     71.46 o 
  13   3   3     4101.52     4329.54    140.44 o 
  15   3   3      253.56      226.26     57.81 o 
  17   3   3      184.64       90.93     49.13 o 
  19   3   3       60.38       58.55     68.39 o 
  21   3   3      538.63      269.89     96.39 o 
  23   3   3       71.50       51.33    101.39 o 
  25   3   3        6.02      -17.14    103.15 o 
  27   3   3       12.86      -75.92    113.07 o 
  29   3   3        0.25      -87.75    115.31 o 
  31   3   3       86.13      -44.25    137.24 o 
  33   3   3        7.91        9.65    256.99 o 
 -34   4   3      552.34      636.47    214.38 o 
 -32   4   3      129.85      139.62    139.62 o 
 -30   4   3      160.91      153.76    147.86 o 
 -28   4   3     1957.84     2187.20    196.38 o 
 -26   4   3      188.31      136.56     67.83 o 
 -24   4   3     4201.18     4176.46    136.46 o 
 -22   4   3       48.72       50.73     50.08 o 
 -20   4   3     3311.96     3156.81    116.53 o 
 -18   4   3     3811.97     3717.86    127.29 o 
 -16   4   3     3734.07     3659.56    125.89 o 
 -14   4   3    11834.63    11655.98    183.54 o 
 -12   4   3     1683.76     1712.71    103.50 o 
 -10   4   3    12701.33    13122.67    210.73 o 
  -8   4   3      785.07      641.57     67.99 o 
  -6   4   3    31307.29    30689.05    473.83 o 
  -4   4   3     2365.91     2356.84    119.38 o 
  -2   4   3     7442.25     7067.60    181.08 o 
   0   4   3    30485.59    28973.64    379.55 o 
   2   4   3     2783.57     2322.42     90.94 o 
   4   4   3    62206.21    60925.30    716.63 o 
   6   4   3     5226.45     5536.19    115.29 o 
   8   4   3    10291.73     9101.75    159.88 o 
  10   4   3     2341.25     2499.94    129.95 o 
  12   4   3     7736.43     7537.49    160.09 o 
  14   4   3    22351.50    21622.43    291.71 o 
  16   4   3     5287.02     5858.87    142.98 o 
  18   4   3     5979.16     6269.26    162.06 o 
  20   4   3       39.86       60.49     63.70 o 
  22   4   3     3359.75     3257.82    206.86 o 
  24   4   3      832.54      697.60    125.29 o 
  26   4   3     1294.10     1281.52    201.35 o 
  28   4   3      581.67      412.10    160.62 o 
  30   4   3      160.59       -8.82    124.83 o 
  32   4   3      524.57      151.65    399.92 o 
 -31   5   3        0.08     -130.61    131.92 o 
 -29   5   3      841.47      847.52    156.63 o 
 -27   5   3      162.81      401.16    108.97 o 
 -25   5   3     1633.69     1511.24    126.81 o 
 -23   5   3      507.66      317.37    109.40 o 
 -21   5   3      781.49      760.91     85.67 o 
 -19   5   3     1861.56     2026.20    115.68 o 
 -17   5   3        0.76       39.87     56.02 o 
 -15   5   3     8126.79     7971.93    184.41 o 
 -13   5   3     1504.38     1597.79    115.28 o 
 -11   5   3     5050.12     4875.72    149.56 o 
  -9   5   3     6659.47     6225.46    221.73 o 
  -7   5   3     2630.75     2695.21    144.61 o 
  -5   5   3    14929.25    13638.09    292.56 o 
  -3   5   3      394.46      479.37     81.25 o 
  -1   5   3    13656.20    13552.51    292.21 o 
   1   5   3     1837.06     1802.46    127.62 o 
   3   5   3     7855.28     7954.15    152.43 o 
   5   5   3      738.78      634.78     61.08 o 
   7   5   3     1262.65     1233.53     81.91 o 
   9   5   3     3900.49     3630.76    123.56 o 
  11   5   3       18.28      -62.44     41.63 o 
  13   5   3     2393.87     2115.27    141.87 o 
  15   5   3     1743.93     1393.90    110.21 o 
  17   5   3     1595.59     1830.16    126.36 o 
  19   5   3     1305.41     1854.60    129.54 o 
  21   5   3      360.69      306.67    100.98 o 
  23   5   3      727.68      706.25    193.30 o 
  25   5   3       27.29     -114.23    103.16 o 
  27   5   3      327.32      388.79    145.93 o 
  29   5   3       10.00      -46.65    170.13 o 
 -30   6   3       19.96       45.63    123.95 o 
 -28   6   3       14.30       23.29     97.74 o 
 -26   6   3       21.88     -106.92     98.91 o 
 -24   6   3       39.95      210.77     89.31 o 
 -22   6   3      241.79      320.99     98.35 o 
 -20   6   3      466.87      465.07     80.89 o 
 -18   6   3       27.89       89.30     65.43 o 
 -16   6   3       14.85       47.59     63.75 o 
 -14   6   3      376.98      321.63     73.98 o 
 -12   6   3        0.24      -84.30     63.51 o 
 -10   6   3     1996.05     2139.51    135.93 o 
  -8   6   3      228.66      205.50     69.91 o 
  -6   6   3      474.87      501.90    105.04 o 
  -4   6   3      346.23      212.51     85.54 o 
  -2   6   3       90.01       49.48     80.35 o 
   0   6   3      239.07      340.20     88.61 o 
   2   6   3        5.75        6.39     76.63 o 
   4   6   3      924.46      985.56    116.78 o 
   6   6   3       40.15      -66.43     81.25 o 
   8   6   3      989.39      871.39    107.98 o 
  10   6   3        5.59      -65.29     60.22 o 
  12   6   3      966.93      999.22    142.88 o 
  14   6   3      279.98      174.60    133.78 o 
  16   6   3      176.47      133.74     72.88 o 
  18   6   3      152.96       74.57     73.12 o 
  20   6   3        5.19       -3.70     83.13 o 
  22   6   3       62.80       41.22     88.88 o 
  24   6   3        2.09       47.72     97.35 o 
  26   6   3       18.34      126.07    119.85 o 
 -27   7   3       87.05       70.66    124.20 o 
 -25   7   3      343.86      310.88    140.22 o 
 -23   7   3      525.15      586.83    124.79 o 
 -21   7   3      261.54      352.08    113.76 o 
 -19   7   3      772.32      849.73    159.01 o 
 -17   7   3        9.76       91.84     85.81 o 
 -15   7   3     1185.06     1337.01    138.64 o 
 -13   7   3      490.47      367.00    116.35 o 
 -11   7   3     1193.12     1003.55    140.05 o 
  -9   7   3     2145.95     2079.95    239.07 o 
  -7   7   3     1379.17     1331.13    133.27 o 
  -5   7   3     2330.35     2531.90    196.88 o 
  -3   7   3        1.99      -91.24     73.45 o 
  -1   7   3     3891.21     4215.40    212.76 o 
   1   7   3      448.16      476.67    122.67 o 
   3   7   3     1712.08     1707.00    175.30 o 
   5   7   3     1318.38     1338.60    157.25 o 
   7   7   3      270.48      231.44    127.77 o 
   9   7   3     1103.67     1420.29    166.32 o 
  11   7   3       16.85      -19.54     90.37 o 
  13   7   3      562.55      637.28    132.48 o 
  15   7   3      147.31        5.78     97.53 o 
  17   7   3      354.66      256.78     98.33 o 
  19   7   3      338.08      220.60    118.51 o 
  21   7   3      297.01      309.96    139.39 o 
  23   7   3      246.23      319.81    160.80 o 
 -22   8   3        0.05      -28.50    117.44 o 
 -20   8   3      243.62      157.93    126.89 o 
 -18   8   3       15.43       72.74    116.25 o 
 -16   8   3       10.09       44.37     89.16 o 
 -14   8   3      336.90      365.24    109.17 o 
 -12   8   3       74.85      108.24    110.03 o 
 -10   8   3      465.02      580.49    131.81 o 
  -8   8   3       78.48      -15.98     89.42 o 
  -6   8   3      247.49       98.21    100.11 o 
  -4   8   3      163.90       75.10     90.44 o 
  -2   8   3      200.54      110.65     93.91 o 
   0   8   3      307.65      298.35    102.85 o 
   2   8   3       99.78      223.63    101.82 o 
   4   8   3      621.40      782.18    158.43 o 
   6   8   3      100.54       78.36     94.72 o 
   8   8   3      484.56      760.94    141.19 o 
  10   8   3       74.09      -89.87     98.51 o 
  12   8   3      209.15      300.37    126.60 o 
  14   8   3      350.84      328.27    123.63 o 
  16   8   3       70.44       42.66     95.22 o 
  18   8   3      144.26      141.49    123.34 o 
  20   8   3        8.43      109.77    130.56 o 
 -15   9   3       16.73       55.40    130.38 o 
 -13   9   3       29.25      157.10    107.82 o 
 -11   9   3        6.13      -32.86    115.57 o 
  -9   9   3       63.03      158.48    126.73 o 
  -7   9   3        0.19     -163.22    111.25 o 
  -5   9   3       64.69       26.80    103.38 o 
  -3   9   3        1.74      -57.93     99.02 o 
  -1   9   3      137.34       94.59    104.91 o 
   1   9   3        8.76     -127.07    116.09 o 
   3   9   3       20.93       61.35    109.98 o 
   5   9   3        8.33      153.31    119.74 o 
   7   9   3       17.28      -83.72    107.45 o 
   9   9   3        1.21       37.69    118.67 o 
  11   9   3        1.76      159.21    128.45 o 
  13   9   3        6.73      130.61    120.60 o 
 -38   0   4      124.34        5.38    207.51 o 
 -36   0   4      559.17      389.60    207.81 o 
 -34   0   4      954.75     1270.16    281.66 o 
 -32   0   4      878.75      727.47    235.61 o 
 -30   0   4     4853.04     4674.31    446.41 o 
 -28   0   4      297.62      314.73    114.75 o 
 -26   0   4    10027.10     9628.35    714.47 o 
 -24   0   4      503.94      489.78    244.29 o 
 -22   0   4    27672.46    27210.54    623.82 o 
 -20   0   4    16370.30    15554.83    547.92 o 
 -18   0   4    11016.87    12294.10    288.44 o 
 -16   0   4    42463.16    41462.91    831.07 o 
 -14   0   4    12689.67    13178.05    347.11 o 
 -12   0   4   112951.70   118774.39   2018.74 o 
 -10   0   4     9109.74     9058.39    260.90 o 
  -6   0   4      542.54      555.91     34.69 o 
  -4   0   4   119128.26   126016.34   1183.36 o 
  -2   0   4    87271.57    89421.88   1186.75 o 
   0   0   4     3617.20     4124.85    107.77 o 
   2   0   4     8005.56     7579.92    127.19 o 
   4   0   4    11247.44    11670.08    423.09 o 
   6   0   4    11749.07    11668.83    291.43 o 
   8   0   4    51911.83    55012.38   1023.57 o 
  10   0   4    24588.02    22698.90    513.79 o 
  12   0   4    36583.44    36408.29    568.67 o 
  14   0   4       37.53       89.25     44.90 o 
  16   0   4    37574.09    37236.19    611.21 o 
  18   0   4      911.02     1225.27     94.93 o 
  20   0   4    11651.64    11491.30    413.97 o 
  22   0   4      706.08      541.21    145.91 o 
  24   0   4     1062.49     1210.96    240.70 o 
  26   0   4     2227.40     1892.09    301.99 o 
  28   0   4      205.15      180.30    165.05 o 
  30   0   4     2594.81     3016.04    406.34 o 
  32   0   4      120.79      139.04    199.43 o 
  34   0   4      342.73      432.06    243.99 o 
 -37   1   4       23.59       81.53    144.33 o 
 -35   1   4      119.78      113.71    130.48 o 
 -33   1   4       71.64       82.86    133.59 o 
 -31   1   4      680.79      799.66    220.37 o 
 -29   1   4     1111.73     1259.43    143.04 o 
 -27   1   4     1079.02     1126.93    103.43 o 
 -25   1   4      256.95      332.85     73.88 o 
 -23   1   4     1177.57     1036.37     95.23 o 
 -21   1   4     2057.29     2103.37    114.44 o 
 -19   1   4        1.53      -45.91     50.02 o 
 -17   1   4      184.89      -25.73     46.01 o 
 -15   1   4     4487.16     5061.40    127.99 o 
 -13   1   4    15877.18    15785.93    236.73 o 
 -11   1   4      484.63      401.54     74.39 o 
  -9   1   4     4607.11     4957.49    106.09 o 
  -7   1   4    56261.75    60107.99    891.33 o 
  -5   1   4       16.01      -26.85     17.90 o 
  -3   1   4   262442.72   277886.63   2600.60 o 
  -1   1   4    51014.12    53937.63    487.66 o 
   1   1   4      215.30      249.32     28.97 o 
   3   1   4     4671.37     4746.11     97.19 o 
   5   1   4     1921.25     1918.30     90.95 o 
   7   1   4       18.45       41.22     29.58 o 
   9   1   4      888.69     1001.56     50.78 o 
  11   1   4    16360.17    15964.44    209.06 o 
  13   1   4     3354.41     3432.34     77.21 o 
  15   1   4    10525.97    10311.34    183.43 o 
  17   1   4     6844.86     6839.72    179.05 o 
  19   1   4      582.28      446.05     86.75 o 
  21   1   4     4584.54     4287.01    229.35 o 
  23   1   4      780.69      778.40    120.42 o 
  25   1   4      531.61      519.79    132.92 o 
  27   1   4      375.80      380.04    168.34 o 
  29   1   4      209.22      187.17    138.88 o 
  31   1   4      344.88      349.02    151.96 o 
  33   1   4       36.63      -82.80    191.51 o 
 -36   2   4      290.54      478.50    137.82 o 
 -34   2   4      173.05      262.98    118.26 o 
 -32   2   4      166.05       21.06     96.25 o 
 -30   2   4      508.43      510.30    115.48 o 
 -28   2   4        6.87     -105.17     70.11 o 
 -26   2   4     2325.54     2438.71    123.30 o 
 -24   2   4     1666.62     1564.21     99.46 o 
 -22   2   4      892.33      847.15     79.27 o 
 -20   2   4     3419.26     4021.42    127.31 o 
 -18   2   4     3667.31     3580.90    105.39 o 
 -16   2   4    18957.43    19315.77    267.80 o 
 -14   2   4     5543.25     5567.12    131.62 o 
 -12   2   4    16910.82    17618.23    257.51 o 
 -10   2   4    10181.75    10806.71    171.60 o 
  -8   2   4    50684.25    52394.52    599.45 o 
  -6   2   4    12320.35    11900.49    312.90 o 
  -4   2   4    23607.99    24796.54    339.93 o 
  -2   2   4     2367.28     2626.37     55.32 o 
   0   2   4     2867.39     3423.60     63.84 o 
   2   2   4    22466.74    23332.88    249.39 o 
   4   2   4     1936.55     1894.20     68.76 o 
   6   2   4    28392.39    29236.09    371.63 o 
   8   2   4     3148.09     3431.24    102.59 o 
  10   2   4      222.06       91.41     33.62 o 
  12   2   4     5854.52     5730.52    149.90 o 
  14   2   4     3428.47     3267.96     97.46 o 
  16   2   4     9141.51     9312.46    169.78 o 
  18   2   4     3276.94     3171.15    104.44 o 
  20   2   4       65.94      238.34     86.87 o 
  22   2   4     1590.05     1730.88    168.28 o 
  24   2   4      785.69      739.74    129.85 o 
  26   2   4     1236.66      958.65    169.86 o 
  28   2   4      156.70      179.33    137.43 o 
  30   2   4      369.20      233.66    156.23 o 
  32   2   4        0.97     -131.02    179.55 o 
 -35   3   4      604.32      534.32    137.13 o 
 -33   3   4       32.72       97.57    102.22 o 
 -31   3   4     2166.11     2406.68    304.46 o 
 -29   3   4      311.48      291.93     94.11 o 
 -27   3   4     1457.77     1688.61    112.70 o 
 -25   3   4     4549.74     4454.31    141.38 o 
 -23   3   4      123.10      134.64     54.32 o 
 -21   3   4     9481.90     9493.64    180.86 o 
 -19   3   4        3.15      -42.64     43.52 o 
 -17   3   4    13322.05    13061.44    199.80 o 
 -15   3   4     6271.54     6338.49    135.58 o 
 -13   3   4    34875.47    35748.62    428.70 o 
 -11   3   4    11901.68    11445.89    188.50 o 
  -9   3   4     8360.15     8574.13    149.84 o 
  -7   3   4    33360.63    31809.55    355.48 o 
  -5   3   4       16.29       50.94     36.55 o 
  -3   3   4    37658.89    36170.18    450.77 o 
  -1   3   4    33564.89    34123.77    349.50 o 
   1   3   4    55665.35    55978.41    672.46 o 
   3   3   4    44252.17    46253.77    460.42 o 
   5   3   4    11031.33    11713.89    163.72 o 
   7   3   4    59882.63    62255.80    617.23 o 
   9   3   4       65.58       25.84     47.47 o 
  11   3   4    32695.32    31928.35    434.90 o 
  13   3   4     3928.31     3939.22    122.24 o 
  15   3   4    17765.92    17637.46    292.00 o 
  17   3   4     5470.12     5114.23    165.23 o 
  19   3   4     1450.24     1512.37    139.07 o 
  21   3   4     8502.60     9249.74    293.40 o 
  23   3   4       95.06      -68.60     77.16 o 
  25   3   4     3865.52     3858.32    438.79 o 
  27   3   4      808.40      873.94    169.70 o 
  29   3   4      964.82      882.05    246.53 o 
  31   3   4      661.81      884.33    188.48 o 
 -34   4   4       48.03     -116.59    132.53 o 
 -32   4   4      327.24      233.43    242.94 o 
 -30   4   4      122.85       71.13    134.10 o 
 -28   4   4       83.69       71.08    106.86 o 
 -26   4   4      368.69      621.55     92.25 o 
 -24   4   4       63.22       -0.06     50.33 o 
 -22   4   4      848.87      731.19     73.49 o 
 -20   4   4      907.59      844.09     70.88 o 
 -18   4   4     1079.18     1035.12     73.73 o 
 -16   4   4     3119.08     2919.65    110.86 o 
 -14   4   4     1168.80     1097.16     71.32 o 
 -12   4   4     6443.66     6295.30    130.31 o 
 -10   4   4      205.07       76.77     31.82 o 
  -8   4   4       82.09       57.13     46.58 o 
  -6   4   4      592.45      737.55     69.03 o 
  -4   4   4      268.79      270.97     67.94 o 
  -2   4   4      655.80      553.23     70.32 o 
   0   4   4     4980.74     4989.40    117.95 o 
   2   4   4    29658.93    27979.90    381.26 o 
   4   4   4     3755.89     4001.76     99.44 o 
   6   4   4     7662.69     7692.87    209.85 o 
   8   4   4     1017.21     1193.06     70.19 o 
  10   4   4       27.13      -27.90     41.15 o 
  12   4   4     2117.59     2230.37    103.10 o 
  14   4   4       64.48       25.11     50.99 o 
  16   4   4      145.30       68.05     54.54 o 
  18   4   4      476.37      602.51     85.36 o 
  20   4   4      238.36      226.18     82.41 o 
  22   4   4       17.23      -24.03     74.32 o 
  24   4   4        0.79       25.77     89.13 o 
  26   4   4      405.88      384.05    117.37 o 
  28   4   4       10.22     -168.43    119.41 o 
  30   4   4       64.05      192.06    162.77 o 
 -33   5   4       10.23      139.11    171.18 o 
 -31   5   4      113.43       97.54    143.78 o 
 -29   5   4      293.43       93.37    101.57 o 
 -27   5   4      309.72      270.27    133.53 o 
 -25   5   4     1122.54     1227.01    120.70 o 
 -23   5   4      626.95      551.37     80.92 o 
 -21   5   4     1281.30     1110.27    103.79 o 
 -19   5   4        0.74      -61.66     59.05 o 
 -17   5   4     2742.43     3227.90    138.33 o 
 -15   5   4     2254.38     2275.60    126.25 o 
 -13   5   4      511.58      547.33     72.52 o 
 -11   5   4     5642.19     5292.16    159.48 o 
  -9   5   4      319.07      182.61     62.83 o 
  -7   5   4     9486.83     9785.67    334.36 o 
  -5   5   4       15.99      -81.49     59.93 o 
  -3   5   4     8244.72     8114.91    217.77 o 
  -1   5   4     1132.10     1239.33    107.34 o 
   1   5   4    15583.93    14792.52    248.97 o 
   3   5   4       47.11       20.70     41.41 o 
   5   5   4      200.01      181.74     49.67 o 
   7   5   4    11809.21    10917.60    185.35 o 
   9   5   4      260.74      270.62     51.32 o 
  11   5   4     5941.24     5802.73    142.76 o 
  13   5   4      304.62      239.19     64.44 o 
  15   5   4     2480.38     2070.66    158.13 o 
  17   5   4     1836.43     1783.33    126.83 o 
  19   5   4      390.76      266.86     95.05 o 
  21   5   4     1202.58     1031.71    130.89 o 
  23   5   4       54.53     -163.05    108.70 o 
  25   5   4      304.54      -36.65    114.27 o 
  27   5   4        0.05      -64.18    120.87 o 
  29   5   4      151.84        8.84    174.88 o 
 -30   6   4      288.96      377.42    144.36 o 
 -28   6   4        0.11       53.07    132.19 o 
 -26   6   4     1349.32     1741.16    157.81 o 
 -24   6   4       67.82      231.18     87.91 o 
 -22   6   4     1994.90     2151.43    149.71 o 
 -20   6   4      519.98      521.14     82.03 o 
 -18   6   4      590.41      627.68     87.41 o 
 -16   6   4     3712.66     4217.49    159.98 o 
 -14   6   4        4.67       79.78     62.20 o 
 -12   6   4     4214.77     3788.28    230.01 o 
 -10   6   4      200.18      137.06     85.55 o 
  -8   6   4     3067.14     3133.10    171.51 o 
  -6   6   4     4487.18     4090.16    193.96 o 
  -4   6   4     4236.77     4463.65    282.59 o 
  -2   6   4     5793.03     5983.90    207.93 o 
   0   6   4       39.41        2.85     84.89 o 
   2   6   4    12006.61    11773.32    297.58 o 
   4   6   4      239.04      304.21     94.68 o 
   6   6   4     3120.86     3232.72    204.54 o 
   8   6   4      290.99      317.28     77.45 o 
  10   6   4      600.47      516.99    132.58 o 
  12   6   4     1605.26     1846.90    137.66 o 
  14   6   4       36.49       34.48     76.82 o 
  16   6   4     2468.18     2390.54    146.49 o 
  18   6   4       17.36      -43.45     76.96 o 
  20   6   4      905.16      962.96    133.61 o 
  22   6   4      203.89      414.41    126.75 o 
  24   6   4      395.68      395.20    137.71 o 
  26   6   4      171.76      207.41    172.26 o 
 -27   7   4       19.33      -13.89    123.02 o 
 -25   7   4       21.13      144.92    138.28 o 
 -23   7   4      271.92      268.79    105.64 o 
 -21   7   4      122.86      169.81     98.74 o 
 -19   7   4       28.82       63.27     86.62 o 
 -17   7   4      142.62       82.22     90.25 o 
 -15   7   4       15.11       41.71     80.64 o 
 -13   7   4      440.86      333.45     94.26 o 
 -11   7   4      161.62       95.37     92.30 o 
  -9   7   4       54.54      -87.45     89.85 o 
  -7   7   4      482.28      350.84     97.23 o 
  -5   7   4       25.40      -53.26     73.45 o 
  -3   7   4      297.93      236.46     89.66 o 
  -1   7   4      143.58      170.02     86.80 o 
   1   7   4      115.99      101.18    103.85 o 
   3   7   4      251.89      146.93     88.09 o 
   5   7   4       20.67       28.02     91.91 o 
   7   7   4      107.07       67.21    123.07 o 
   9   7   4       17.05      -19.43     94.28 o 
  11   7   4      147.11      115.24     99.85 o 
  13   7   4        6.57      -35.77    145.84 o 
  15   7   4        5.21       40.74    106.65 o 
  17   7   4      464.08      357.42    104.40 o 
  19   7   4       76.48       -7.48    138.62 o 
  21   7   4       52.60      124.77    111.21 o 
  23   7   4       14.89      226.61    134.32 o 
 -22   8   4       32.04      -50.04    119.09 o 
 -20   8   4      366.50      284.82    138.93 o 
 -18   8   4      464.65      501.44    165.41 o 
 -16   8   4        4.00     -112.25     74.84 o 
 -14   8   4       55.97       39.14     85.46 o 
 -12   8   4      802.45     1013.26    158.99 o 
 -10   8   4       55.35       75.64    107.47 o 
  -8   8   4      490.25      465.05    116.62 o 
  -6   8   4      491.61      654.31    121.25 o 
  -4   8   4       24.40      -42.05     90.36 o 
  -2   8   4      676.75      641.10    121.61 o 
   0   8   4        2.39      -42.31     91.71 o 
   2   8   4      585.59      663.71    123.80 o 
   4   8   4       42.96      -84.93     97.62 o 
   6   8   4      652.12     1091.14    155.83 o 
   8   8   4       19.07       76.91    104.63 o 
  10   8   4      176.13      199.12    117.56 o 
  12   8   4       13.32       23.03    105.18 o 
  14   8   4       11.11       39.51    106.86 o 
  16   8   4      177.23      163.97    103.37 o 
  18   8   4        1.39       44.30    126.63 o 
 -17   9   4      257.50      446.83    153.94 o 
 -15   9   4        0.90      134.07    119.09 o 
 -13   9   4       69.40      225.79    112.42 o 
 -11   9   4      314.73      244.31    147.23 o 
  -9   9   4      121.06      112.32    119.49 o 
  -7   9   4      255.26      272.45    116.66 o 
  -5   9   4       17.34       86.41    106.60 o 
  -3   9   4      164.50      282.31    115.72 o 
  -1   9   4       67.60      117.84    106.83 o 
   1   9   4      453.26      489.34    201.76 o 
   3   9   4      322.95      391.36    134.53 o 
   5   9   4      226.17      256.39    131.36 o 
   7   9   4      519.38      812.20    160.53 o 
   9   9   4        8.53       88.83    121.80 o 
  11   9   4      265.15      197.72    178.00 o 
  13   9   4       50.13      161.76    144.83 o 
 -37   1   5      652.74      758.81    190.81 o 
 -35   1   5       18.98       55.18    129.55 o 
 -33   1   5     1133.38     1301.64    204.18 o 
 -31   1   5     1951.89     1802.94    214.13 o 
 -29   1   5     2750.17     2637.51    159.36 o 
 -27   1   5     3123.79     3370.96    200.87 o 
 -25   1   5      460.95      514.02     79.55 o 
 -23   1   5    12479.51    12535.96    249.16 o 
 -21   1   5      681.22      798.57    104.99 o 
 -19   1   5    14408.49    15035.15    260.46 o 
 -17   1   5     6843.38     7048.06    158.17 o 
 -15   1   5     4080.02     3697.21    128.51 o 
 -13   1   5    79875.14    84001.74    931.87 o 
 -11   1   5    11832.78    12199.78    192.65 o 
  -9   1   5    32965.98    34283.91    411.94 o 
  -7   1   5     2502.55     2690.90     55.25 o 
  -5   1   5    70362.45    72990.81    778.67 o 
  -3   1   5       43.31      148.28     46.98 o 
  -1   1   5    41353.17    41135.09    384.96 o 
   1   1   5   125981.53   124233.63   1435.73 o 
   3   1   5      995.40     1279.64     57.18 o 
   5   1   5    46180.50    47357.27    705.26 o 
   7   1   5     3450.55     3538.92    154.72 o 
   9   1   5    25788.57    26620.67    431.54 o 
  11   1   5     6678.90     6802.29    137.89 o 
  13   1   5     7187.44     7063.50    127.37 o 
  15   1   5    10130.24    10043.73    162.21 o 
  17   1   5     3806.01     3939.42    173.53 o 
  19   1   5     8368.26     8826.77    334.81 o 
  21   1   5       22.73       95.71     74.61 o 
  23   1   5     7256.40     7032.92    273.98 o 
  25   1   5       36.05       21.76     89.95 o 
  27   1   5     1202.24      954.08    172.93 o 
  29   1   5      590.67      638.68    167.91 o 
  31   1   5       86.88       76.76    131.69 o 
  33   1   5      774.77      978.56    209.72 o 
 -36   2   5      324.05      232.35    148.16 o 
 -34   2   5      102.38      263.70    115.59 o 
 -32   2   5     2181.03     2007.18    251.38 o 
 -30   2   5        4.74      -64.20     74.27 o 
 -28   2   5     2234.56     2397.62    126.62 o 
 -26   2   5      691.40      600.56     77.83 o 
 -24   2   5     3177.67     3177.15    134.54 o 
 -22   2   5     6597.36     6078.37    142.76 o 
 -20   2   5     4904.01     4835.24    151.08 o 
 -18   2   5    13062.11    12187.08    205.28 o 
 -16   2   5      634.05      875.99     67.85 o 
 -14   2   5    36331.30    36756.99    464.95 o 
 -12   2   5    24225.86    24766.81    353.37 o 
 -10   2   5    57317.18    58948.14    745.24 o 
  -8   2   5    15375.08    14197.67    324.82 o 
  -6   2   5     6775.55     7321.51    117.80 o 
  -4   2   5    31687.25    32347.00    385.54 o 
  -2   2   5      280.06      264.34     29.14 o 
   0   2   5    59231.80    58252.49    542.47 o 
   2   2   5    10120.19    10086.63    135.35 o 
   4   2   5    45541.44    46662.39    545.93 o 
   6   2   5    17682.47    18976.49    270.83 o 
   8   2   5    25539.93    25826.20    353.84 o 
  10   2   5    17483.19    16563.86    309.05 o 
  12   2   5     1723.45     1657.79    101.73 o 
  14   2   5    16212.11    15641.43    261.48 o 
  16   2   5     9149.99     9465.45    201.32 o 
  18   2   5    18632.71    18285.59    348.96 o 
  20   2   5     3076.25     3327.09    234.07 o 
  22   2   5      778.22      873.09    130.64 o 
  24   2   5     2469.68     2587.62    344.78 o 
  26   2   5       40.80     -124.25    108.95 o 
  28   2   5     1866.07     1678.69    220.08 o 
  30   2   5      187.79       50.57    134.44 o 
  32   2   5      522.67      596.66    173.51 o 
 -35   3   5       42.25       44.42    107.52 o 
 -33   3   5       15.90      -34.44     97.61 o 
 -31   3   5        4.12      -13.03     93.67 o 
 -29   3   5       31.44      -14.33     78.39 o 
 -27   3   5      113.26       77.35     63.07 o 
 -25   3   5       23.67       -1.61     53.08 o 
 -23   3   5      120.23       51.87     53.57 o 
 -21   3   5       25.74       64.96     50.51 o 
 -19   3   5       39.37      -30.59     46.52 o 
 -17   3   5      111.50      101.15     49.42 o 
 -15   3   5      512.09      610.47     58.27 o 
 -13   3   5     1859.17     2177.96     82.55 o 
 -11   3   5      179.12      106.32     33.36 o 
  -9   3   5     7199.98     8128.05    145.19 o 
  -7   3   5     3598.56     3582.40     93.26 o 
  -5   3   5     5042.67     4878.96    123.40 o 
  -3   3   5      595.01      997.17     60.63 o 
  -1   3   5     9248.71     9680.36    135.84 o 
   1   3   5      381.74      339.38     54.51 o 
   3   3   5       60.12       90.19     33.17 o 
   5   3   5     3224.88     3537.24    104.35 o 
   7   3   5       28.69       53.39     36.10 o 
   9   3   5     2746.24     3099.47    112.21 o 
  11   3   5      323.45      228.61     53.55 o 
  13   3   5     1151.57     1137.01     76.52 o 
  15   3   5        7.65       52.54     54.73 o 
  17   3   5       29.54        5.66     81.83 o 
  19   3   5     1329.26     1222.29    128.51 o 
  21   3   5       67.71      -48.88     78.64 o 
  23   3   5      266.74      257.48    104.14 o 
  25   3   5        0.06      -27.25     94.46 o 
  27   3   5       24.77      -77.95    110.54 o 
  29   3   5        3.47        4.12    139.19 o 
  31   3   5       20.11      123.79    145.34 o 
 -34   4   5      134.48      -99.78    137.48 o 
 -32   4   5      641.48      728.72    188.18 o 
 -30   4   5       19.66     -116.57    105.31 o 
 -28   4   5     2406.85     2503.90    143.30 o 
 -26   4   5      639.92      640.51     88.02 o 
 -24   4   5     3002.47     3012.35    128.71 o 
 -22   4   5     3586.23     3698.51    169.40 o 
 -20   4   5     1134.38     1014.78     76.34 o 
 -18   4   5     8276.21     8242.55    161.67 o 
 -16   4   5       30.73      -32.12     41.75 o 
 -14   4   5    13332.43    13973.39    236.24 o 
 -12   4   5     1595.46     1479.91     74.97 o 
 -10   4   5    12847.33    12521.67    232.81 o 
  -8   4   5    21963.50    20798.48    317.40 o 
  -6   4   5    13373.20    12615.23    226.12 o 
  -4   4   5    29008.08    27877.61    391.54 o 
  -2   4   5    15890.52    15628.80    253.47 o 
   0   4   5     4913.43     4939.20    129.29 o 
   2   4   5    24390.86    24527.99    316.28 o 
   4   4   5    64960.72    64572.09    685.06 o 
   6   4   5     5984.42     5567.43    160.37 o 
   8   4   5     7958.12     7738.41    154.50 o 
  10   4   5    13337.80    12964.49    218.30 o 
  12   4   5      109.14       42.30     49.48 o 
  14   4   5    11528.59    11719.74    204.12 o 
  16   4   5     1339.60     1558.80     97.26 o 
  18   4   5     4842.87     4597.77    209.24 o 
  20   4   5     1979.12     1999.79    146.31 o 
  22   4   5      948.85      839.76    112.35 o 
  24   4   5     1438.82     1353.04    175.95 o 
  26   4   5       52.96      -15.11     98.42 o 
  28   4   5      690.75      889.34    190.29 o 
  30   4   5       31.82       47.68    153.90 o 
 -33   5   5      166.55      102.08    294.82 o 
 -31   5   5      185.60      272.90    163.10 o 
 -29   5   5      509.47      771.72    131.37 o 
 -27   5   5      797.33     1034.27    109.08 o 
 -25   5   5      193.10      172.17     96.40 o 
 -23   5   5     2206.22     2019.46    136.34 o 
 -21   5   5        2.56      -16.18     54.59 o 
 -19   5   5     2270.34     2157.70    125.77 o 
 -17   5   5      983.08      920.08     84.40 o 
 -15   5   5     2747.17     2923.10    143.54 o 
 -13   5   5     3718.25     4022.83    172.64 o 
 -11   5   5     2987.62     2890.77    137.48 o 
  -9   5   5     4130.69     4178.67    148.07 o 
  -7   5   5      564.53      669.54     82.44 o 
  -5   5   5     7870.57     6953.87    222.17 o 
  -3   5   5     5064.37     4844.22    169.15 o 
  -1   5   5     4308.19     4125.65    153.48 o 
   1   5   5     5114.81     4702.02    128.37 o 
   3   5   5      505.69      473.69     57.88 o 
   5   5   5     8444.09     8307.89    236.32 o 
   7   5   5        0.40        6.33     42.60 o 
   9   5   5     1163.66     1224.89     79.48 o 
  11   5   5      213.78      349.67     60.37 o 
  13   5   5     1515.99     1548.46    108.86 o 
  15   5   5      792.97      891.61     95.32 o 
  17   5   5      149.61      196.00     84.92 o 
  19   5   5     1349.73     1493.33    142.71 o 
  21   5   5       43.96      -85.00     90.70 o 
  23   5   5      509.60      457.47    192.75 o 
  25   5   5       68.61       16.29    118.60 o 
  27   5   5      154.21      142.67    128.99 o 
  29   5   5      161.28      279.44    154.36 o 
 -30   6   5        0.08      158.13    117.06 o 
 -28   6   5        7.49      -10.69    129.10 o 
 -26   6   5      222.88      192.06     87.01 o 
 -24   6   5       83.31       10.39     71.62 o 
 -22   6   5      219.28      251.55     99.26 o 
 -20   6   5       36.76      -43.84     68.68 o 
 -18   6   5      210.24       68.26     65.08 o 
 -16   6   5        0.33      -50.50     56.10 o 
 -14   6   5       52.19      -17.59     45.76 o 
 -12   6   5      158.62       36.91     73.13 o 
 -10   6   5      755.12      806.31    105.61 o 
  -8   6   5       96.21      198.48     77.69 o 
  -6   6   5      481.67      404.87     93.35 o 
  -4   6   5     1205.41     1191.33    117.63 o 
  -2   6   5      801.65      727.84    103.14 o 
   0   6   5      117.92      109.80     77.89 o 
   2   6   5      403.40      401.59    146.96 o 
   4   6   5       27.25      -87.64     89.72 o 
   6   6   5      298.50      194.96     91.84 o 
   8   6   5      542.37      299.73     91.41 o 
  10   6   5      471.03      362.03     87.46 o 
  12   6   5      217.57      182.05     78.00 o 
  14   6   5      150.09      297.70     90.36 o 
  16   6   5        0.35       42.90     72.41 o 
  18   6   5       54.13      -60.77     82.78 o 
  20   6   5        0.14       35.86     89.32 o 
  22   6   5       47.72      -15.30     92.65 o 
  24   6   5        4.42      185.93    120.47 o 
  26   6   5       23.85       16.98    135.82 o 
 -27   7   5      274.21      495.61    150.85 o 
 -25   7   5        0.51       80.17    118.34 o 
 -23   7   5      865.03      983.16    137.17 o 
 -21   7   5        5.74       39.92    117.22 o 
 -19   7   5     1255.20     1161.92    136.53 o 
 -17   7   5      180.20      121.10    100.34 o 
 -15   7   5      615.34      350.93    174.36 o 
 -13   7   5     1030.52     1196.73    149.45 o 
 -11   7   5        9.17       98.48    110.83 o 
  -9   7   5     3120.77     2958.99    184.42 o 
  -7   7   5      148.48      137.46    104.48 o 
  -5   7   5     1559.08     1676.96    145.72 o 
  -3   7   5     1041.80     1033.56    119.85 o 
  -1   7   5      286.95      327.80     92.47 o 
   1   7   5     2617.73     2665.58    175.03 o 
   3   7   5      302.76      326.48    104.27 o 
   5   7   5     1922.54     2170.54    185.82 o 
   7   7   5        0.03      -72.23     85.95 o 
   9   7   5     2351.84     2229.48    199.34 o 
  11   7   5      144.63      254.78    129.18 o 
  13   7   5     1071.84     1240.34    166.97 o 
  15   7   5      142.00      249.99    181.55 o 
  17   7   5       42.33       51.32    113.44 o 
  19   7   5      720.77      715.45    161.65 o 
  21   7   5        9.14       18.64    116.38 o 
  23   7   5      285.21      331.38    147.86 o 
 -22   8   5      330.84      342.05    138.88 o 
 -20   8   5      326.94      282.31    132.71 o 
 -18   8   5       30.09      194.46    128.64 o 
 -16   8   5        0.39      -82.40     80.63 o 
 -14   8   5      250.14      339.37    108.88 o 
 -12   8   5       76.66       52.78     95.85 o 
 -10   8   5      607.00      667.33    139.52 o 
  -8   8   5       85.87       26.22     89.68 o 
  -6   8   5      191.38      103.68     91.61 o 
  -4   8   5      350.48      295.77    101.61 o 
  -2   8   5        5.67      -77.67     94.60 o 
   0   8   5      515.68      413.90    130.68 o 
   2   8   5      156.07      115.06     98.71 o 
   4   8   5     1086.85      967.65    271.00 o 
   6   8   5      113.14      139.76    103.93 o 
   8   8   5       82.26      203.88    109.65 o 
  10   8   5      406.57      254.42    177.82 o 
  12   8   5        2.59      -56.85    102.31 o 
  14   8   5      365.61      718.03    218.22 o 
  16   8   5       82.66       70.62    124.68 o 
  18   8   5       71.96       66.89    119.34 o 
 -17   9   5        5.14      195.81    116.04 o 
 -15   9   5        0.09      114.10    124.51 o 
 -13   9   5        0.44       97.46    129.19 o 
 -11   9   5       54.26       55.89    106.62 o 
  -9   9   5       93.70      222.48    123.90 o 
  -7   9   5        0.32      -30.94    101.70 o 
  -5   9   5       24.28        4.23     96.88 o 
  -3   9   5       43.70      -16.13     99.12 o 
  -1   9   5       28.51       -6.72    100.54 o 
   1   9   5       17.52     -136.19     90.80 o 
   3   9   5        4.44      102.08    189.33 o 
   5   9   5       73.45      125.74    127.88 o 
   7   9   5        9.34       29.38    113.40 o 
   9   9   5      121.11       41.37    109.69 o 
  11   9   5        0.58      104.52    126.33 o 
 -38   0   6      717.53     1116.78    300.50 o 
 -36   0   6       49.41      221.86    196.74 o 
 -34   0   6     2212.96     2777.44    374.35 o 
 -32   0   6        1.08      -42.76    168.64 o 
 -30   0   6     5851.56     5662.00    526.99 o 
 -28   0   6      551.75      454.26    129.27 o 
 -26   0   6     7200.36     8019.65    321.75 o 
 -24   0   6     8810.37     8946.84    528.79 o 
 -22   0   6     4061.61     4029.32    231.17 o 
 -20   0   6    18983.89    17707.36    383.49 o 
 -18   0   6      616.18      549.55    156.38 o 
 -16   0   6    17545.19    16212.91    478.85 o 
 -14   0   6    30738.24    30673.79    653.98 o 
 -10   0   6    59956.84    64307.01    792.43 o 
  -8   0   6     3443.77     3711.51    122.27 o 
  -6   0   6    98423.59    99586.02   1172.23 o 
  -4   0   6    11970.33    12013.50    287.66 o 
  -2   0   6    47208.77    47922.50    677.43 o 
   0   0   6    26141.40    27058.78    358.73 o 
   2   0   6    61416.04    60950.11   1024.27 o 
   4   0   6    29943.20    29476.63    378.03 o 
   6   0   6     4157.23     4596.42    183.09 o 
   8   0   6    33414.20    34705.84    711.90 o 
  10   0   6      263.96      372.71     87.44 o 
  12   0   6    14108.93    13735.56    394.38 o 
  14   0   6     3790.79     3989.20    228.55 o 
  16   0   6     8502.67     8809.04    338.18 o 
  18   0   6    30435.21    31486.71   1130.68 o 
  20   0   6    27066.59    27746.37    726.55 o 
  22   0   6       38.20      -51.54    159.22 o 
  24   0   6       21.10       25.16    154.14 o 
  26   0   6     2676.95     3086.31    379.14 o 
  28   0   6      377.72       -4.49    177.61 o 
  30   0   6     1801.99     1795.51    323.82 o 
  32   0   6      399.41      517.87    263.72 o 
 -37   1   6       25.42      199.02    149.87 o 
 -35   1   6      106.07      100.99    274.48 o 
 -33   1   6      269.60      419.41    151.70 o 
 -31   1   6       28.88      109.04     94.52 o 
 -29   1   6     2795.88     2473.61    141.64 o 
 -27   1   6      829.67      828.24     93.77 o 
 -25   1   6     1479.51     1960.47    123.13 o 
 -23   1   6      259.44      426.06     81.27 o 
 -21   1   6     1703.91     1992.47    115.34 o 
 -19   1   6     1667.54     1808.35    120.01 o 
 -17   1   6      106.63      280.15     52.39 o 
 -15   1   6    13768.08    14470.34    235.63 o 
 -13   1   6     3823.51     4156.42    109.79 o 
 -11   1   6    29635.25    30628.70    387.95 o 
  -9   1   6     1355.73     1407.17     52.63 o 
  -7   1   6    34695.11    35953.21    423.94 o 
  -5   1   6     6433.52     6271.59     98.91 o 
  -3   1   6    24699.89    25278.42    338.19 o 
  -1   1   6     4841.03     5065.89     97.78 o 
   1   1   6       21.37       40.21     26.83 o 
   3   1   6    18528.45    18650.25    270.17 o 
   5   1   6     2951.32     2636.78     97.21 o 
   7   1   6     5503.12     4639.19    131.84 o 
   9   1   6    10719.98    10579.48    223.05 o 
  11   1   6     5174.24     4763.47    150.17 o 
  13   1   6    10022.29     9742.61    186.31 o 
  15   1   6       17.35      -57.73     42.91 o 
  17   1   6    12908.59    13149.06    306.27 o 
  19   1   6      337.13      467.12     96.74 o 
  21   1   6     1409.63     1704.54    147.36 o 
  23   1   6      109.85      -22.48     83.85 o 
  25   1   6       59.28       46.44     95.83 o 
  27   1   6      443.33      433.57    150.87 o 
  29   1   6        4.49      268.82    145.77 o 
  31   1   6      245.16      147.06    153.92 o 
  33   1   6       54.93     -162.26    141.94 o 
 -36   2   6       69.11       88.93    138.59 o 
 -34   2   6      674.64      530.15    124.00 o 
 -32   2   6       20.02       67.49     96.41 o 
 -30   2   6      347.61      365.93     77.84 o 
 -28   2   6     1016.38     1172.72     97.74 o 
 -26   2   6      555.51      543.74     77.35 o 
 -24   2   6     2810.64     3182.85    135.06 o 
 -22   2   6      318.51      210.48     54.61 o 
 -20   2   6     6646.71     6395.52    151.01 o 
 -18   2   6       16.80      100.70     58.41 o 
 -16   2   6    17967.57    17996.48    257.26 o 
 -14   2   6      188.60      146.79     48.21 o 
 -12   2   6     1245.10     1175.80     80.22 o 
 -10   2   6     7821.38     8337.58    150.17 o 
  -8   2   6      425.61      355.84     35.91 o 
  -6   2   6    28694.19    27720.83    313.77 o 
  -4   2   6     6800.26     6387.33    122.31 o 
  -2   2   6       42.64       22.18     33.29 o 
   0   2   6     8156.53     8117.91    125.44 o 
   2   2   6    17429.23    15933.68    192.01 o 
   4   2   6    21463.36    20625.05    284.87 o 
   6   2   6    21695.64    24060.03    331.59 o 
   8   2   6      357.20      428.35     60.07 o 
  10   2   6      665.36      871.86     89.02 o 
  12   2   6     8008.21     7594.28    196.04 o 
  14   2   6     1449.74     1436.72     86.58 o 
  16   2   6     3969.74     4181.46    180.79 o 
  18   2   6     2205.87     2502.16    155.50 o 
  20   2   6     2007.01     1694.19    138.83 o 
  22   2   6     3143.74     2867.89    205.54 o 
  24   2   6       36.31     -112.05    110.03 o 
  26   2   6     1109.74     1051.81    158.27 o 
  28   2   6       12.23       30.92    122.05 o 
  30   2   6      150.44       45.08    119.95 o 
  32   2   6      119.03      103.90    142.64 o 
 -35   3   6      696.70      608.11    140.06 o 
 -33   3   6      667.70      671.98    136.31 o 
 -31   3   6      402.88      539.39    172.72 o 
 -29   3   6     2706.55     2707.73    209.11 o 
 -27   3   6       10.55      -79.46     56.76 o 
 -25   3   6     5785.49     5621.38    151.88 o 
 -23   3   6     2421.33     2418.10    111.64 o 
 -21   3   6    12286.24    11867.21    206.29 o 
 -19   3   6     5749.04     5527.02    128.97 o 
 -17   3   6     5246.56     5280.18    128.14 o 
 -15   3   6    28700.21    27614.75    378.26 o 
 -13   3   6     1542.78     1653.60     86.51 o 
 -11   3   6    46216.27    46967.31    576.45 o 
  -9   3   6      441.30      445.40     47.79 o 
  -5   3   6    13313.75    12984.22    183.24 o 
  -3   3   6     4984.82     5067.11     90.29 o 
  -1   3   6    84410.74    84900.95    856.73 o 
   1   3   6    12377.00    12274.09    164.28 o 
   3   3   6   140375.02   138263.27   1265.53 o 
   5   3   6     1296.70     1944.76     76.49 o 
   7   3   6    31722.53    31783.02    421.18 o 
   9   3   6    15632.89    15258.74    256.80 o 
  11   3   6     7490.80     7139.75    210.09 o 
  13   3   6    14219.32    13684.12    248.02 o 
  15   3   6       24.43      -12.45     51.10 o 
  17   3   6     8187.80     7260.17    637.19 o 
  19   3   6      567.59      565.03    109.08 o 
  21   3   6     4349.57     4494.08    232.77 o 
  23   3   6     1836.79     1705.62    171.68 o 
  25   3   6     1097.80     1191.30    156.35 o 
  27   3   6     1019.72      936.44    220.81 o 
  29   3   6       57.96       54.44    133.83 o 
  31   3   6      555.99      331.15    158.83 o 
 -34   4   6      110.29      376.06    246.98 o 
 -32   4   6       16.50       25.14    122.73 o 
 -30   4   6      300.65      455.91    137.17 o 
 -28   4   6       51.84      128.64     75.17 o 
 -26   4   6      304.70      372.55     77.99 o 
 -24   4   6      524.17      773.32     90.96 o 
 -22   4   6      249.34      165.08     53.78 o 
 -20   4   6     1581.82     1528.69     86.70 o 
 -18   4   6      420.70      388.86     62.13 o 
 -16   4   6     3107.95     2876.99    127.08 o 
 -14   4   6      110.51      170.76     61.44 o 
 -12   4   6     4463.07     4348.63    112.84 o 
 -10   4   6     3953.88     3755.66    103.28 o 
  -8   4   6     3704.13     4110.99    121.17 o 
  -6   4   6      254.05      170.15     49.40 o 
  -4   4   6       13.87       -5.31     45.18 o 
  -2   4   6     2768.26     3063.91     77.64 o 
   0   4   6    16170.87    16356.91    251.66 o 
   2   4   6     5563.88     5101.02    131.47 o 
   4   4   6      501.18      635.65     52.76 o 
   6   4   6     1531.67     1464.38     72.37 o 
   8   4   6     1311.20     1404.97     75.49 o 
  10   4   6       49.29       35.33     44.33 o 
  12   4   6       82.07      109.63     55.53 o 
  14   4   6      188.96       43.58     50.02 o 
  16   4   6      203.76      282.85     73.01 o 
  18   4   6       64.79      117.72     72.27 o 
  20   4   6      240.64      293.64     88.28 o 
  22   4   6      183.19      304.70     92.62 o 
  24   4   6       81.53       32.00     89.90 o 
  26   4   6      309.59      227.78    114.94 o 
  28   4   6       31.56      -31.15    126.01 o 
  30   4   6       39.96      102.42    152.75 o 
 -33   5   6      213.35      314.01    169.89 o 
 -31   5   6       49.14      247.48    114.15 o 
 -29   5   6      556.14      429.17    104.01 o 
 -27   5   6        4.00      -82.42     74.00 o 
 -25   5   6     1477.98     1619.58    131.69 o 
 -23   5   6       94.90      -15.94     69.06 o 
 -21   5   6     1182.87     1111.72    108.00 o 
 -19   5   6     1640.08     1409.07     99.05 o 
 -17   5   6     1079.92     1234.56    130.21 o 
 -15   5   6     3540.31     3616.57    165.62 o 
 -13   5   6        5.21       77.11     58.20 o 
 -11   5   6     6207.69     6106.30    170.66 o 
  -9   5   6     1056.88     1033.40     90.10 o 
  -7   5   6    18705.16    18930.68    321.54 o 
  -5   5   6     2128.04     1962.85    127.69 o 
  -3   5   6     5040.68     4763.17    231.24 o 
  -1   5   6     7148.91     7254.92    154.46 o 
   1   5   6      367.32      350.74     56.87 o 
   3   5   6     5177.45     4832.81    133.06 o 
   5   5   6      992.71     1163.74     84.44 o 
   7   5   6     1296.49     1232.49     77.80 o 
   9   5   6      445.44      344.98     58.55 o 
  11   5   6     1477.12     1381.95     91.56 o 
  13   5   6     1928.18     1943.96    107.44 o 
  15   5   6      179.17      124.20     58.32 o 
  17   5   6     1382.25     1395.75    151.31 o 
  19   5   6        0.30      -49.68     83.68 o 
  21   5   6      746.14      611.14    302.05 o 
  23   5   6       33.35      -68.73    106.28 o 
  25   5   6      153.49      120.02    127.97 o 
  27   5   6       58.71      -67.42    208.99 o 
 -30   6   6      424.65      489.96    129.06 o 
 -28   6   6       93.38       40.71     80.10 o 
 -26   6   6      806.84      686.84    105.95 o 
 -24   6   6      843.93     1037.22    113.92 o 
 -22   6   6      701.24      355.47     94.05 o 
 -20   6   6     2023.49     2176.50    148.23 o 
 -18   6   6       79.86       85.04     62.95 o 
 -16   6   6     2837.10     2828.56    148.88 o 
 -14   6   6      946.09     1007.66    101.33 o 
 -12   6   6      957.17     1058.75    103.08 o 
 -10   6   6     3644.33     3454.12    179.16 o 
  -8   6   6     1170.70     1127.89    116.32 o 
  -6   6   6     4486.58     4652.38    186.93 o 
  -4   6   6      306.95      308.52     85.97 o 
  -2   6   6     2335.35     2417.89    154.93 o 
   0   6   6      628.12      726.24    103.95 o 
   2   6   6      622.66      900.26    122.45 o 
   4   6   6     6952.47     6634.61    254.87 o 
   6   6   6     2999.34     2894.84    200.03 o 
   8   6   6     3208.52     3181.96    213.07 o 
  10   6   6      580.31      423.90     88.00 o 
  12   6   6     2683.90     2834.01    171.84 o 
  14   6   6      500.26      368.80    119.76 o 
  16   6   6     2133.81     2406.14    175.44 o 
  18   6   6      586.66      653.46    115.76 o 
  20   6   6      395.32      531.59    118.00 o 
  22   6   6      551.34      730.34    153.80 o 
  24   6   6       17.65      -74.95    116.68 o 
  26   6   6      128.00       39.07    134.16 o 
 -27   7   6       14.58       48.03     98.63 o 
 -25   7   6       96.73       64.64    101.03 o 
 -23   7   6      211.36      172.97    102.49 o 
 -21   7   6       75.74      137.35     97.39 o 
 -19   7   6       96.14       21.20     88.52 o 
 -17   7   6        0.39       44.61     86.27 o 
 -15   7   6      142.40       75.70     93.18 o 
 -13   7   6      186.89      103.50     85.55 o 
 -11   7   6      107.25      167.99     86.91 o 
  -9   7   6       17.61       48.72     83.66 o 
  -7   7   6      435.02      512.54    108.02 o 
  -5   7   6      194.93       25.95     78.89 o 
  -3   7   6      299.54      278.89    112.47 o 
  -1   7   6      337.13      343.27     97.21 o 
   1   7   6        2.04      -13.11     82.38 o 
   3   7   6       11.08       -1.27     82.98 o 
   5   7   6      431.14      226.52    113.37 o 
   7   7   6      221.49      191.42    110.14 o 
   9   7   6      126.96      172.23    142.50 o 
  11   7   6        6.01      132.62     98.66 o 
  13   7   6      104.43      135.77    104.86 o 
  15   7   6       44.81      119.49    108.33 o 
  17   7   6      238.04      412.56    130.19 o 
  19   7   6       17.79      -72.40    117.69 o 
  21   7   6       31.96      223.03    130.70 o 
 -22   8   6       57.62       35.88    119.90 o 
 -20   8   6      199.41      304.81    135.63 o 
 -18   8   6       55.97      309.05    197.01 o 
 -16   8   6      104.44      157.28    127.49 o 
 -14   8   6      139.69      -82.73    103.31 o 
 -12   8   6      256.61      316.28    151.05 o 
 -10   8   6      476.40      573.59    117.82 o 
  -8   8   6       74.84      167.33    101.51 o 
  -6   8   6      257.01      408.43    124.43 o 
  -4   8   6       12.52       83.30     90.68 o 
  -2   8   6      568.01      679.01    202.93 o 
   0   8   6      116.21       97.64     93.62 o 
   2   8   6      137.52      233.45    109.97 o 
   4   8   6      985.84     1383.01    167.96 o 
   6   8   6      293.57       62.27    107.53 o 
   8   8   6      680.92      883.85    151.73 o 
  10   8   6       89.69      -20.11    104.46 o 
  12   8   6      371.37      451.40    210.11 o 
  14   8   6        1.64       44.55    117.61 o 
  16   8   6       82.65      -16.49    140.33 o 
  18   8   6       95.81      125.13    131.15 o 
 -17   9   6       49.98      -46.70    120.80 o 
 -15   9   6      173.84      175.86    218.77 o 
 -13   9   6        1.65       74.40    127.01 o 
 -11   9   6      418.44      558.28    159.55 o 
  -9   9   6       21.79       -4.86    184.78 o 
  -7   9   6      273.81      214.67    223.04 o 
  -5   9   6       54.24      148.67    110.44 o 
  -3   9   6      140.72      153.45    108.14 o 
  -1   9   6      361.52      547.89    237.37 o 
   1   9   6       10.73      203.60    117.58 o 
   3   9   6      417.68      405.17    175.62 o 
   5   9   6       50.94       75.73    113.24 o 
   7   9   6      286.43      160.23    163.16 o 
   9   9   6      136.72      248.76    149.27 o 
  11   9   6       44.22       87.46    125.33 o 
 -37   1   7      500.04      352.65    160.23 o 
 -35   1   7      637.35      741.39    175.60 o 
 -33   1   7      352.97      197.54    129.45 o 
 -31   1   7     3301.84     3593.90    170.46 o 
 -29   1   7        3.36      -65.04     59.96 o 
 -27   1   7     7018.74     6573.24    191.92 o 
 -25   1   7      612.28      556.64     75.49 o 
 -23   1   7     8245.70     8479.22    185.64 o 
 -21   1   7    13016.20    12890.20    248.52 o 
 -19   1   7     5731.35     6170.23    156.45 o 
 -17   1   7    15597.22    14511.23    244.23 o 
 -15   1   7        1.31       77.29     69.89 o 
 -13   1   7    39835.66    40942.77    502.30 o 
 -11   1   7     7946.39     8301.67    153.21 o 
  -9   1   7    19584.91    20714.95    278.55 o 
  -7   1   7     6363.98     6800.38    181.00 o 
  -5   1   7    17895.77    16883.04    231.12 o 
  -3   1   7    85897.67    85227.52    900.74 o 
  -1   1   7      103.56       57.87     30.24 o 
   1   1   7    35382.52    34513.21    375.87 o 
   3   1   7     1097.88      861.42     49.54 o 
   5   1   7    45879.40    44562.66    561.60 o 
   7   1   7     3973.21     3347.21    120.17 o 
   9   1   7     4048.87     4083.49    135.50 o 
  11   1   7    14731.31    13830.54    319.96 o 
  13   1   7     1108.18     1217.51     72.64 o 
  15   1   7    19119.30    18609.79    386.09 o 
  17   1   7       69.61       49.29     82.26 o 
  19   1   7     5055.86     4623.28    198.96 o 
  21   1   7     3914.71     4102.88    212.40 o 
  23   1   7     2691.25     2781.80    186.53 o 
  25   1   7     2263.55     2331.55    180.25 o 
  27   1   7      150.44      -65.62    143.59 o 
  29   1   7     1206.65     1064.86    198.01 o 
  31   1   7        7.07      231.00    148.39 o 
 -38   2   7        1.03      169.18    235.46 o 
 -36   2   7      555.25     1029.51    304.68 o 
 -34   2   7      273.38      489.99    121.02 o 
 -32   2   7     1799.68     1853.12    152.99 o 
 -30   2   7      740.92      971.67     97.41 o 
 -28   2   7      768.86      614.32     93.47 o 
 -26   2   7     3014.46     3074.61    139.96 o 
 -24   2   7      486.24      388.16     70.80 o 
 -22   2   7    12967.68    12676.56    229.46 o 
 -20   2   7      442.25      414.73     62.56 o 
 -18   2   7    13771.34    13154.82    218.14 o 
 -16   2   7     7369.05     7614.90    170.65 o 
 -14   2   7    14493.85    13647.40    258.08 o 
 -12   2   7    47446.16    46802.88    556.33 o 
 -10   2   7    10956.77    11495.14    183.66 o 
  -8   2   7    39784.54    39499.42    425.98 o 
  -6   2   7      449.48      460.43     42.30 o 
  -4   2   7    85444.52    86376.37    789.96 o 
  -2   2   7    48644.61    49380.46    477.02 o 
   0   2   7    27787.89    28723.55    323.47 o 
   2   2   7    40247.18    40500.67    440.92 o 
   4   2   7     4624.52     4553.81    115.34 o 
   6   2   7    74446.84    79572.77   1020.35 o 
   8   2   7      312.14      344.89     58.82 o 
  10   2   7    19021.00    17678.12    366.51 o 
  12   2   7     6535.20     6433.94    148.92 o 
  14   2   7     3651.72     3525.43    120.78 o 
  16   2   7    11724.14    11869.44    286.67 o 
  18   2   7      108.58      -34.51     71.16 o 
  20   2   7     8266.83     8749.07    267.01 o 
  22   2   7      227.72      -75.34     79.50 o 
  24   2   7      480.52      662.45    131.40 o 
  26   2   7      940.63      946.51    153.23 o 
  28   2   7      474.10      183.49    140.35 o 
  30   2   7      506.95      884.11    190.39 o 
  32   2   7      209.95      228.66    167.29 o 
 -37   3   7        2.01      292.42    242.49 o 
 -35   3   7       50.55       75.53    110.71 o 
 -33   3   7        2.18      -33.60     92.84 o 
 -31   3   7        1.25      -54.84     72.12 o 
 -29   3   7       16.83      -88.11     58.74 o 
 -27   3   7       51.88       79.79     61.24 o 
 -25   3   7      261.70      260.53     64.55 o 
 -23   3   7       27.12      -17.05     65.62 o 
 -21   3   7        2.01      -38.09     46.73 o 
 -19   3   7       24.30      -34.82     57.35 o 
 -17   3   7      642.63      694.18     61.95 o 
 -15   3   7      665.95      649.12     62.89 o 
 -13   3   7      722.57      841.28     67.08 o 
 -11   3   7     3473.23     3338.37    106.48 o 
  -9   3   7     1617.40     1596.79     73.31 o 
  -7   3   7     4157.97     4334.99    115.18 o 
  -5   3   7     1486.19     1380.64     67.29 o 
  -3   3   7     1064.73      882.80     47.82 o 
  -1   3   7        6.59      -16.82     29.10 o 
   1   3   7     2951.87     3054.83     79.90 o 
   3   3   7      543.96      930.34     56.99 o 
   5   3   7       84.49       73.39     40.35 o 
   7   3   7     3085.75     2958.84    110.41 o 
   9   3   7      946.06      988.27     77.55 o 
  11   3   7     1594.78     1510.42     97.00 o 
  13   3   7       73.94       96.76     50.00 o 
  15   3   7      191.46       41.00     82.78 o 
  17   3   7      121.81       34.23     70.31 o 
  19   3   7      173.40      113.66     80.69 o 
  21   3   7       14.17       22.15     88.37 o 
  23   3   7        9.12      -16.32     94.90 o 
  25   3   7      176.51      103.00    109.26 o 
  27   3   7      147.47      114.74    120.63 o 
  29   3   7       20.57       35.83    303.79 o 
  31   3   7       12.64       77.86    143.03 o 
 -34   4   7       55.10      -31.59    147.99 o 
 -32   4   7      613.69      641.75    293.76 o 
 -30   4   7      883.21     1030.40    110.49 o 
 -28   4   7      766.60      683.87     93.27 o 
 -26   4   7     2672.93     2642.91    160.73 o 
 -24   4   7       36.59       97.30     63.57 o 
 -22   4   7     5275.08     4857.34    196.07 o 
 -20   4   7      416.89      319.21     58.33 o 
 -18   4   7     9996.46    10310.01    194.07 o 
 -16   4   7     7747.28     7549.78    289.64 o 
 -14   4   7     9884.71     9372.53    170.68 o 
 -12   4   7    11879.42    11759.48    305.30 o 
 -10   4   7       20.98       24.55     30.44 o 
  -8   4   7    42720.91    42084.97    498.47 o 
  -6   4   7      494.73      481.39     59.83 o 
  -4   4   7    32794.16    32748.14    505.05 o 
  -2   4   7     3392.89     3455.04     84.45 o 
   0   4   7     7254.93     6822.49    134.84 o 
   2   4   7    17292.37    17445.07    248.19 o 
   4   4   7     3001.79     3101.78     91.81 o 
   6   4   7    21604.88    20827.89    270.53 o 
   8   4   7       20.41      -20.08     39.86 o 
  10   4   7     8268.11     8069.05    163.06 o 
  12   4   7     3800.14     3643.99    130.97 o 
  14   4   7     3824.04     3681.90    155.13 o 
  16   4   7     2360.56     2524.64    168.57 o 
  18   4   7      476.45      186.55     89.00 o 
  20   4   7     2907.26     3268.12    209.85 o 
  22   4   7       18.54     -120.71     86.01 o 
  24   4   7     1129.44      754.65    136.36 o 
  26   4   7      142.58      151.36    115.32 o 
  28   4   7      253.04      271.52    164.77 o 
 -33   5   7      139.10       88.75    150.74 o 
 -31   5   7      474.12      374.51    119.48 o 
 -29   5   7       22.46      -76.99     79.03 o 
 -27   5   7     1302.10     1512.58    124.30 o 
 -25   5   7      152.65      119.32     73.39 o 
 -23   5   7     1474.65     1228.86    128.75 o 
 -21   5   7      699.22      803.90     99.73 o 
 -19   5   7      609.73      631.23     83.57 o 
 -17   5   7     2981.41     3052.84    146.13 o 
 -15   5   7      187.59       80.13     61.35 o 
 -13   5   7     7184.26     7146.26    216.80 o 
 -11   5   7     1326.63     1510.51     96.21 o 
  -9   5   7     1647.19     1526.68     94.66 o 
  -7   5   7     3372.91     3161.13    147.71 o 
  -5   5   7     3615.07     3842.32    144.90 o 
  -3   5   7     2219.64     2282.60    168.23 o 
  -1   5   7      430.14      404.51     55.01 o 
   1   5   7     7878.00     6895.18    175.61 o 
   3   5   7      625.69      496.53     65.74 o 
   5   5   7     3917.39     4161.49    138.70 o 
   7   5   7     1091.22     1233.35     80.89 o 
   9   5   7      886.53      902.70     74.12 o 
  11   5   7     3524.93     3738.57    134.99 o 
  13   5   7      199.36      172.80     59.93 o 
  15   5   7     1914.42     2296.37    126.20 o 
  17   5   7       89.59      -50.94     81.81 o 
  19   5   7     1425.00     1815.07    386.31 o 
  21   5   7      240.37      255.21    123.24 o 
  23   5   7      344.95      185.45    115.18 o 
  25   5   7      253.14      198.06    156.77 o 
  27   5   7        0.03     -161.85    173.11 o 
 -30   6   7       17.61       12.90    104.67 o 
 -28   6   7        5.67       16.62     81.36 o 
 -26   6   7      235.03      291.91     89.48 o 
 -24   6   7       75.56       -1.59     76.47 o 
 -22   6   7      547.35      321.17     88.26 o 
 -20   6   7       23.30       10.89     65.84 o 
 -18   6   7       19.25       40.04     70.35 o 
 -16   6   7       13.52       67.61     64.88 o 
 -14   6   7       14.68      -41.72     59.81 o 
 -12   6   7      472.13      621.36     86.32 o 
 -10   6   7       86.47       94.54     61.05 o 
  -8   6   7        9.87     -111.41     78.68 o 
  -6   6   7       73.65     -100.68     67.12 o 
  -4   6   7      186.59      166.79     80.74 o 
  -2   6   7     1018.48     1090.49    160.25 o 
   0   6   7     2353.67     2149.20    148.53 o 
   2   6   7     1128.59      767.34    118.12 o 
   4   6   7     1193.34     1297.08    143.12 o 
   6   6   7      922.58     1053.13    195.72 o 
   8   6   7        6.73        1.97     89.72 o 
  10   6   7      313.55      339.10     84.95 o 
  12   6   7      351.56      299.66     93.69 o 
  14   6   7       42.85      -33.67     77.42 o 
  16   6   7        0.60       36.48     86.36 o 
  18   6   7       52.15       99.61     90.85 o 
  20   6   7       17.17      -32.03     92.27 o 
  22   6   7        0.07     -151.91    101.27 o 
  24   6   7       18.51       96.10    156.70 o 
 -27   7   7      320.94      294.36    105.09 o 
 -25   7   7       83.56       12.31     84.76 o 
 -23   7   7      298.01      162.30     88.64 o 
 -21   7   7      862.46      912.01    118.64 o 
 -19   7   7      761.31      804.11    109.21 o 
 -17   7   7     1009.46     1205.39    137.34 o 
 -15   7   7       37.77     -112.12     74.74 o 
 -13   7   7     1939.77     1876.20    154.86 o 
 -11   7   7      390.75      330.49     86.64 o 
  -9   7   7     1555.03     1615.55    142.96 o 
  -7   7   7     1615.48     1492.89    140.51 o 
  -5   7   7      690.67      571.20    107.17 o 
  -3   7   7      847.68     1077.67    126.88 o 
  -1   7   7       17.06       42.10    107.09 o 
   1   7   7     4032.79     4520.14    255.27 o 
   3   7   7        0.88       87.70     91.67 o 
   5   7   7     1359.78     1348.60    158.62 o 
   7   7   7     2158.49     2152.91    192.10 o 
   9   7   7     1342.01     1640.97    180.18 o 
  11   7   7     1332.33     1190.19    162.68 o 
  13   7   7      105.69      149.62    112.87 o 
  15   7   7      908.97     1151.39    181.84 o 
  17   7   7       13.48       61.18    117.28 o 
  19   7   7      383.43      235.99    135.50 o 
  21   7   7       97.28      293.68    139.07 o 
 -22   8   7      306.57      327.97    140.39 o 
 -20   8   7       12.02      100.70    121.58 o 
 -18   8   7      184.42      176.54    122.85 o 
 -16   8   7       43.39        6.73    152.33 o 
 -14   8   7      121.46       51.94    114.56 o 
 -12   8   7      321.90      339.32    104.14 o 
 -10   8   7      130.24      119.63     89.31 o 
  -8   8   7      567.84      591.89    120.45 o 
  -6   8   7       28.26       85.03    106.99 o 
  -4   8   7      447.76      505.12    113.97 o 
  -2   8   7       26.74      117.54     99.99 o 
   0   8   7       23.87       13.15     98.92 o 
   2   8   7      925.59      974.05    206.80 o 
   4   8   7       80.49      248.51    124.26 o 
   6   8   7      368.66      390.56    124.48 o 
   8   8   7        0.31      -35.19     97.05 o 
  10   8   7      116.50      230.16    120.47 o 
  12   8   7       80.92      130.64    111.77 o 
  14   8   7       11.28     -104.26    112.00 o 
  16   8   7      147.02      200.52    128.97 o 
 -17   9   7       10.10      105.24    152.44 o 
 -15   9   7        4.24      114.28    127.63 o 
 -13   9   7        6.28      105.70    134.96 o 
 -11   9   7       34.00      112.00    130.21 o 
  -9   9   7       47.96       71.69    110.64 o 
  -7   9   7       34.33      -75.35    155.63 o 
  -5   9   7       44.98      176.97    112.61 o 
  -3   9   7       38.45      136.16    112.81 o 
  -1   9   7        0.21       90.93    153.25 o 
   1   9   7       13.45      -51.43    107.93 o 
   3   9   7       23.13      223.53    145.43 o 
   5   9   7       17.85      103.48    132.21 o 
   7   9   7       77.24       27.83    120.18 o 
   9   9   7       79.19      334.33    140.21 o 
  11   9   7        4.96       74.83    135.08 o 
 -38   0   8      682.47      788.17    272.69 o 
 -36   0   8      267.17      213.19    214.38 o 
 -34   0   8     1730.32     1280.03    282.26 o 
 -32   0   8     3866.83     3678.82    284.02 o 
 -30   0   8     3947.39     3220.12    255.04 o 
 -28   0   8     3089.47     3508.72    259.02 o 
 -26   0   8      883.55      922.97    414.57 o 
 -24   0   8    12051.52    11965.40    397.04 o 
 -22   0   8     3140.03     3170.35    239.57 o 
 -20   0   8    18363.35    18360.98    503.43 o 
 -18   0   8    13095.84    12366.19    379.11 o 
 -16   0   8     3623.35     3499.36    208.70 o 
 -14   0   8    72260.30    71956.53   1066.61 o 
 -12   0   8     4939.17     5459.65    118.26 o 
 -10   0   8   100582.19   110194.94   1314.33 o 
  -8   0   8      138.15       99.88     39.02 o 
  -6   0   8    47744.77    47382.28    694.85 o 
  -4   0   8    21017.59    22311.75    465.08 o 
  -2   0   8    67644.83    70873.40   1218.40 o 
   0   0   8     6115.31     6543.74    155.09 o 
   2   0   8     4721.89     4828.65    109.69 o 
   4   0   8    33724.97    31933.81    515.95 o 
   6   0   8     3845.01     3521.67    176.15 o 
   8   0   8   129060.32   130429.27   2299.56 o 
  10   0   8      254.91      629.66    104.47 o 
  12   0   8    12906.47    13745.53    744.67 o 
  14   0   8    12493.78    11973.63    932.44 o 
  16   0   8      141.31      146.98    111.98 o 
  18   0   8    19391.48    19015.14    570.25 o 
  20   0   8      131.72      228.21    124.96 o 
  22   0   8     5445.40     5692.17    345.22 o 
  24   0   8      475.65      538.93    196.59 o 
  26   0   8      523.93      289.34    159.44 o 
  28   0   8     1776.26     1431.63    310.66 o 
  30   0   8      113.67      253.85    235.61 o 
  32   0   8      727.34      508.90    233.82 o 
 -37   1   8       92.38      267.96    156.79 o 
 -35   1   8       27.20      176.35    132.67 o 
 -33   1   8      523.32      581.15    122.36 o 
 -31   1   8      276.61      251.52     79.00 o 
 -29   1   8     2534.16     2439.37    146.49 o 
 -27   1   8      137.56      -49.38     60.90 o 
 -25   1   8     1409.33     1523.08    102.54 o 
 -23   1   8     1916.66     1894.63    116.93 o 
 -21   1   8       19.78       97.42     66.68 o 
 -19   1   8     6573.36     6740.61    163.67 o 
 -17   1   8      168.67      271.84     53.71 o 
 -15   1   8     7858.92     7096.38    152.52 o 
 -13   1   8     7087.68     6493.62    140.55 o 
 -11   1   8    21951.75    24271.76    605.10 o 
  -9   1   8     9925.85    11087.82    181.25 o 
  -7   1   8     4843.76     4910.33    110.02 o 
  -5   1   8    41745.47    40506.67    529.62 o 
  -3   1   8      106.97      126.85     34.36 o 
  -1   1   8     6390.59     6947.54    115.00 o 
   1   1   8    22580.96    23715.52    256.24 o 
   3   1   8     1229.03     1256.90     52.46 o 
   5   1   8    26135.62    28831.61    299.72 o 
   7   1   8     3120.42     2740.10     91.42 o 
   9   1   8    11285.13    10631.17    188.84 o 
  11   1   8      290.01      391.01     71.74 o 
  13   1   8     5538.35     5250.33    220.92 o 
  15   1   8     2240.50     2468.91    184.63 o 
  17   1   8     3842.07     3828.43    306.16 o 
  19   1   8       80.95       43.62     79.70 o 
  21   1   8      209.83      299.68     98.43 o 
  23   1   8      765.31     1103.65    180.01 o 
  25   1   8       25.97       79.04     99.89 o 
  27   1   8      357.73      360.98    136.28 o 
  29   1   8       66.84      -22.45    205.86 o 
  31   1   8       76.42      125.30    143.14 o 
 -38   2   8      226.15      158.96    157.30 o 
 -36   2   8       58.41      -14.36    132.83 o 
 -34   2   8      431.82      355.91    278.97 o 
 -32   2   8      371.43      300.57     79.71 o 
 -30   2   8      314.92      254.82     75.45 o 
 -28   2   8     2939.76     3047.26    145.84 o 
 -26   2   8       36.35      -82.33     54.88 o 
 -24   2   8     3275.52     3279.17    134.81 o 
 -22   2   8      596.82      837.59     78.18 o 
 -20   2   8     8117.45     8494.35    205.03 o 
 -18   2   8     2472.03     2664.36    123.87 o 
 -16   2   8     6008.45     5889.27    135.55 o 
 -14   2   8     5892.18     6177.18    123.30 o 
 -12   2   8      230.30      160.68     40.61 o 
 -10   2   8    18158.38    18999.33    264.49 o 
  -8   2   8     6613.95     7038.03    185.36 o 
  -6   2   8     9408.97     9275.39    189.46 o 
  -4   2   8    12423.34    14524.06    178.42 o 
  -2   2   8     4929.97     4433.16     93.68 o 
   0   2   8    37197.73    36331.22    371.97 o 
   2   2   8      196.30      267.34     43.10 o 
   4   2   8    34399.95    35160.76    505.86 o 
   6   2   8      559.41      686.68     69.76 o 
   8   2   8     9742.15     8724.67    204.65 o 
  10   2   8       42.70      -20.22     43.48 o 
  12   2   8     4889.51     4628.47    122.67 o 
  14   2   8     1943.43     1735.94    127.20 o 
  16   2   8      585.62      656.27     96.40 o 
  18   2   8     1227.75     1330.00    129.85 o 
  20   2   8     1406.10     1505.17    142.18 o 
  22   2   8     5960.88     5626.90    242.29 o 
  24   2   8       77.34      -19.69    150.14 o 
  26   2   8      475.60      402.63    133.39 o 
  28   2   8      124.39       69.84    115.85 o 
  30   2   8       16.00      142.44    153.88 o 
 -37   3   8      488.35      472.72    266.71 o 
 -35   3   8      110.14      -58.60    200.03 o 
 -33   3   8     1103.50      962.28    131.25 o 
 -31   3   8      108.55       81.04     74.46 o 
 -29   3   8     2792.78     2726.53    143.52 o 
 -27   3   8     1960.52     2344.83    128.35 o 
 -25   3   8     2594.79     2561.48    120.75 o 
 -23   3   8     7475.29     7069.16    175.21 o 
 -21   3   8     2665.05     2880.41    111.30 o 
 -19   3   8    18904.22    18743.28    258.44 o 
 -17   3   8      615.83      540.35     56.29 o 
 -15   3   8    17985.14    16327.41    266.00 o 
 -13   3   8    19968.54    19722.98    298.39 o 
 -11   3   8    28237.71    28177.98    382.89 o 
  -9   3   8    11160.07    10397.89    227.91 o 
  -7   3   8      168.92      193.44     39.31 o 
  -5   3   8    44248.05    44909.34    496.58 o 
  -3   3   8     1192.98     1364.22     63.44 o 
  -1   3   8    58174.19    57436.75    607.19 o 
   1   3   8    14312.10    14479.52    221.76 o 
   3   3   8    40818.27    39204.33    618.33 o 
   5   3   8    30966.26    29635.61    370.52 o 
   7   3   8     6165.02     6134.01    151.14 o 
   9   3   8    17506.42    16161.82    277.11 o 
  11   3   8      813.09      784.17     88.58 o 
  13   3   8     9486.35     9323.43    241.59 o 
  15   3   8     2915.44     3118.85    270.61 o 
  17   3   8     2139.21     2107.56    146.14 o 
  19   3   8     2862.00     2735.10    179.53 o 
  21   3   8      638.22      679.88    131.59 o 
  23   3   8     3881.45     4014.21    394.43 o 
  25   3   8      231.91      203.05    119.28 o 
  27   3   8      791.78      791.68    156.03 o 
  29   3   8       28.71      154.85    144.39 o 
 -34   4   8      140.70      376.88    166.67 o 
 -32   4   8       39.89       37.70    120.89 o 
 -30   4   8       31.63       28.77     71.29 o 
 -28   4   8      557.26      603.78    106.46 o 
 -26   4   8        5.83      -17.41     66.40 o 
 -24   4   8      267.14      252.46     73.16 o 
 -22   4   8      104.91       77.06     58.59 o 
 -20   4   8      806.31      791.56     73.05 o 
 -18   4   8      145.22      217.91     83.72 o 
 -16   4   8     3463.73     3017.97    152.28 o 
 -14   4   8      403.12      336.66     50.82 o 
 -12   4   8       20.91       33.25     49.31 o 
 -10   4   8     1427.02     1301.36    118.61 o 
  -8   4   8       42.34       62.19     33.89 o 
  -6   4   8      309.74      237.99     38.91 o 
  -4   4   8     1378.25     1455.77     72.67 o 
  -2   4   8       24.65      -26.16     28.50 o 
   0   4   8     1661.96     1580.59     80.37 o 
   2   4   8      189.38      148.87     42.93 o 
   4   4   8     1774.78     1878.86     82.45 o 
   6   4   8      420.95      490.23     65.80 o 
   8   4   8       39.81       62.30     45.16 o 
  10   4   8      100.58       82.27     48.49 o 
  12   4   8      449.46      791.39     91.52 o 
  14   4   8      447.25      678.15     92.76 o 
  16   4   8       18.68       -3.09     67.07 o 
  18   4   8     1252.16     1505.07    149.32 o 
  20   4   8        7.03        8.97     89.18 o 
  22   4   8      282.74      308.65    116.48 o 
  24   4   8      133.01       -1.47    106.74 o 
  26   4   8        9.64      117.51    112.31 o 
  28   4   8       43.98      -58.16    126.43 o 
 -33   5   8      297.34      804.22    223.43 o 
 -31   5   8       14.58      -71.53     89.65 o 
 -29   5   8      361.36      392.58     90.58 o 
 -27   5   8      345.27      462.82     91.28 o 
 -25   5   8      388.00      429.05     84.56 o 
 -23   5   8      376.17      453.30     89.41 o 
 -21   5   8       88.45       -4.07     72.81 o 
 -19   5   8     3911.71     3893.15    199.16 o 
 -17   5   8        0.22       15.72     56.46 o 
 -15   5   8      911.81     1076.37    111.14 o 
 -13   5   8       15.40      -51.31     52.06 o 
 -11   5   8     1954.61     2086.84    108.12 o 
  -9   5   8     5376.16     5501.09    146.84 o 
  -7   5   8     1877.06     1699.27    109.00 o 
  -5   5   8    11281.59    10762.43    228.41 o 
  -3   5   8     1392.30     1490.18    116.30 o 
  -1   5   8      284.33      216.74     44.08 o 
   1   5   8     5164.25     4864.03    130.13 o 
   3   5   8      160.61      210.29     49.81 o 
   5   5   8     2346.28     2303.39    107.76 o 
   7   5   8      904.00      906.00     75.63 o 
   9   5   8     2967.17     2819.31    138.09 o 
  11   5   8      168.50      325.83     66.36 o 
  13   5   8     2390.68     2393.16    124.41 o 
  15   5   8       48.30       -7.59     59.92 o 
  17   5   8      768.05      569.88    132.35 o 
  19   5   8      406.26      260.68    224.45 o 
  21   5   8      149.26       77.55    111.78 o 
  23   5   8      204.62      161.94    122.23 o 
  25   5   8        0.07     -117.49    117.41 o 
  27   5   8      209.70       87.38    365.89 o 
 -30   6   8      235.19      192.86     92.76 o 
 -28   6   8      646.02      695.33    107.90 o 
 -26   6   8      249.16       29.82     82.63 o 
 -24   6   8      714.95      816.95    123.02 o 
 -22   6   8      661.38      675.79    107.14 o 
 -20   6   8     3055.31     3010.44    166.43 o 
 -18   6   8     2038.16     1841.30    176.35 o 
 -16   6   8     1188.63     1355.77    113.96 o 
 -14   6   8     2645.71     2757.89    149.65 o 
 -12   6   8        0.68      -83.46     56.37 o 
 -10   6   8     5073.71     5422.74    239.02 o 
  -8   6   8      604.77      827.59    115.98 o 
  -6   6   8     7208.90     7212.49    225.45 o 
  -4   6   8     2077.72     2101.74    146.05 o 
  -2   6   8     5525.12     5669.63    201.75 o 
   0   6   8      170.61      235.32     91.32 o 
   2   6   8      925.47     1013.60    130.05 o 
   4   6   8     6287.75     6102.21    244.00 o 
   6   6   8       26.69     -103.76     75.16 o 
   8   6   8     4360.15     4439.18    423.66 o 
  10   6   8     1224.25     1248.31    122.75 o 
  12   6   8     1588.89     1830.90    150.66 o 
  14   6   8     2010.73     2233.29    168.25 o 
  16   6   8      173.20      210.43    130.12 o 
  18   6   8     1069.55     1439.29    155.42 o 
  20   6   8       10.74        1.66    105.84 o 
  22   6   8      589.22      819.53    235.04 o 
  24   6   8        2.72       67.43    132.94 o 
 -27   7   8        1.04      119.37     97.96 o 
 -25   7   8      128.25       55.10     87.08 o 
 -23   7   8       11.52       64.87     79.66 o 
 -21   7   8        0.68       35.20     81.75 o 
 -19   7   8       77.38      -14.47     71.85 o 
 -17   7   8        0.80       -4.30     74.71 o 
 -15   7   8      103.94       51.93    103.80 o 
 -13   7   8       33.39      -94.82     75.16 o 
 -11   7   8      618.49      522.17     96.63 o 
  -9   7   8       11.95      159.54     79.24 o 
  -7   7   8      369.04      448.18    101.65 o 
  -5   7   8      475.55      592.29    104.56 o 
  -3   7   8        0.01      -55.22     77.25 o 
  -1   7   8      442.68      419.22    102.93 o 
   1   7   8       94.23       36.49     88.77 o 
   3   7   8        5.37      -60.99    126.43 o 
   5   7   8      212.83      355.03    110.39 o 
   7   7   8       64.63      189.58    128.48 o 
   9   7   8       61.05       93.79    198.22 o 
  11   7   8       54.98      -38.46     96.11 o 
  13   7   8      166.57      241.79    122.04 o 
  15   7   8       40.62      -28.86    108.74 o 
  17   7   8        2.27     -138.53    116.33 o 
  19   7   8       40.11      265.39    141.71 o 
  21   7   8       26.14       35.63    167.69 o 
 -22   8   8       47.08       45.69    129.75 o 
 -20   8   8      431.36      198.81    110.28 o 
 -18   8   8       72.64      241.93    135.08 o 
 -16   8   8      132.83      142.09    127.18 o 
 -14   8   8      351.35      502.85    137.13 o 
 -12   8   8        3.69      -48.44    101.66 o 
 -10   8   8      576.30      591.12    108.51 o 
  -8   8   8       75.02      161.05     97.51 o 
  -6   8   8      560.99      518.77    120.77 o 
  -4   8   8      299.87       59.57     91.73 o 
  -2   8   8      848.40     1160.65    143.47 o 
   0   8   8      406.82      597.57    131.16 o 
   2   8   8      159.55      223.34    124.53 o 
   4   8   8      343.02      425.76    152.50 o 
   6   8   8      321.15      384.17    126.06 o 
   8   8   8      636.97      611.79    180.85 o 
  10   8   8      250.07      137.51    123.02 o 
  12   8   8      349.92      408.69    135.05 o 
  14   8   8        2.53      -29.88    111.08 o 
  16   8   8       25.94      119.13    137.25 o 
 -15   9   8      108.30      308.70    146.16 o 
 -13   9   8       76.37       52.29    128.66 o 
 -11   9   8      128.24      139.07    174.22 o 
  -9   9   8      191.51      245.92    140.81 o 
  -7   9   8       25.38      -54.04    105.28 o 
  -5   9   8      313.08      172.89    117.21 o 
  -3   9   8        1.62       -7.49    116.18 o 
  -1   9   8      278.36      270.72    125.06 o 
   1   9   8       41.44       56.91    115.66 o 
   3   9   8      197.32      163.82    125.58 o 
   5   9   8       46.29      -34.31    114.03 o 
   7   9   8        0.93       89.84    121.20 o 
   9   9   8      341.52      244.20    210.77 o 
 -37   1   9       31.80      -51.33    159.97 o 
 -35   1   9     1655.58     1905.46    234.49 o 
 -33   1   9      121.12      118.83     85.76 o 
 -31   1   9     1962.06     2210.04    145.78 o 
 -29   1   9     2711.45     2925.78    140.60 o 
 -27   1   9     4199.82     3916.27    151.90 o 
 -25   1   9     6194.75     6009.85    234.92 o 
 -23   1   9      107.25      -19.27     64.61 o 
 -21   1   9    18127.08    18274.07    354.59 o 
 -19   1   9      689.91     1102.87     84.29 o 
 -17   1   9    19255.03    18644.54    669.74 o 
 -15   1   9    16801.68    16863.63    294.89 o 
 -13   1   9    13515.99    13019.60    215.38 o 
 -11   1   9    34922.72    35916.95    500.01 o 
  -9   1   9     3969.26     4091.13    104.01 o 
  -7   1   9    65269.42    63384.38    714.76 o 
  -5   1   9      720.56      849.08     68.81 o 
  -3   1   9    59217.12    58505.66    648.21 o 
  -1   1   9     9315.41     9033.97    139.96 o 
   1   1   9    30179.33    29292.88    309.84 o 
   3   1   9    64639.30    66949.94    672.92 o 
   5   1   9    40383.01    43210.51    429.64 o 
   7   1   9    22125.38    20014.46    294.95 o 
   9   1   9       29.67       96.43     44.00 o 
  11   1   9    20267.15    18775.94    356.93 o 
  13   1   9     2347.44     2383.57    143.79 o 
  15   1   9     6350.85     5754.07    207.51 o 
  17   1   9    10163.44    10365.39    380.17 o 
  19   1   9     1563.78     1419.75    136.30 o 
  21   1   9     2644.55     2564.01    179.60 o 
  23   1   9        1.89       87.77     83.35 o 
  25   1   9     1866.79     1657.69    165.83 o 
  27   1   9      312.88      245.49    126.25 o 
  29   1   9      517.33      397.88    144.38 o 
  31   1   9      344.22      622.27    190.31 o 
 -38   2   9      113.05      388.94    166.59 o 
 -36   2   9      344.61      420.71    223.95 o 
 -34   2   9     1014.19     1135.78    157.53 o 
 -32   2   9      408.25      457.93    124.58 o 
 -30   2   9     2316.97     2482.16    138.51 o 
 -28   2   9       79.27       -6.24     64.50 o 
 -26   2   9     5793.16     5750.44    168.77 o 
 -24   2   9     1035.31     1223.00     93.98 o 
 -22   2   9     7577.96     7717.27    175.91 o 
 -20   2   9     7834.65     8498.29    198.45 o 
 -18   2   9     5101.82     4720.37    127.48 o 
 -16   2   9    17125.17    16311.91    232.66 o 
 -14   2   9       22.84       12.03     29.53 o 
 -12   2   9    41640.86    41753.75    525.37 o 
 -10   2   9      943.48     1034.70     51.15 o 
  -8   2   9    40194.08    40995.81    444.14 o 
  -6   2   9    25975.29    25765.67    302.43 o 
  -4   2   9    10528.43    10970.62    159.57 o 
  -2   2   9    46896.36    48632.38    478.86 o 
   0   2   9      681.77      642.22     51.00 o 
   2   2   9    37733.90    37467.91    426.24 o 
   4   2   9     9920.35    10739.66    190.36 o 
   6   2   9    14731.11    14100.47    271.08 o 
   8   2   9    11947.47    11814.46    281.98 o 
  10   2   9     7755.77     8009.45    238.93 o 
  12   2   9     5836.05     5995.61    191.40 o 
  14   2   9       40.01      -79.74     58.86 o 
  16   2   9     6333.11     6653.10    218.81 o 
  18   2   9     2844.12     3244.60    192.78 o 
  20   2   9     7107.89     7724.37    256.41 o 
  22   2   9       25.77       96.57     89.21 o 
  24   2   9      366.41      354.92    111.88 o 
  26   2   9      927.84     1049.39    164.99 o 
  28   2   9       10.96      -46.25    110.59 o 
  30   2   9      518.52      740.12    194.30 o 
 -37   3   9       23.06      -14.95    198.54 o 
 -35   3   9       46.28      325.91    232.62 o 
 -33   3   9        2.16      -24.07     82.33 o 
 -31   3   9       93.48       97.19     79.07 o 
 -29   3   9       33.61      113.96    105.13 o 
 -27   3   9        9.68      -38.41     56.19 o 
 -25   3   9      821.60     1091.88     94.55 o 
 -23   3   9        2.62       -8.07     58.02 o 
 -21   3   9       56.83       61.59     58.64 o 
 -19   3   9      504.89      521.28     57.90 o 
 -17   3   9     1934.63     1960.44     93.69 o 
 -15   3   9      481.98      473.57     58.99 o 
 -13   3   9      128.44      179.93     47.08 o 
 -11   3   9        5.75      -53.87     35.91 o 
  -9   3   9     3220.49     3780.05    127.47 o 
  -7   3   9    11603.99    12460.37    234.59 o 
  -5   3   9     1167.66     1411.22     64.68 o 
  -3   3   9     3662.47     4056.70     90.17 o 
  -1   3   9      531.54      509.25     49.47 o 
   1   3   9     4156.46     3939.78    108.04 o 
   3   3   9     2148.70     2029.36     94.12 o 
   5   3   9      192.69      249.04     48.71 o 
   7   3   9     2103.58     1915.58    101.71 o 
   9   3   9       29.48       20.65     54.62 o 
  11   3   9      626.09      384.08     78.07 o 
  13   3   9       38.98      -39.08     60.29 o 
  15   3   9      315.33      216.61     81.01 o 
  17   3   9      109.46       78.86     72.17 o 
  19   3   9      460.35      400.91     98.60 o 
  21   3   9        3.29       71.21     89.13 o 
  23   3   9        5.71       -6.75     97.18 o 
  25   3   9       83.80      104.09    108.81 o 
  27   3   9        1.57       94.14    117.31 o 
  29   3   9        7.13      -11.25    138.67 o 
 -34   4   9      449.72      655.34    278.54 o 
 -32   4   9       89.19        4.84     84.84 o 
 -30   4   9     1629.58     1855.74    133.53 o 
 -28   4   9       32.20      -23.83     97.90 o 
 -26   4   9     1947.82     2105.31    133.04 o 
 -24   4   9      638.22      867.81    115.66 o 
 -22   4   9     2548.52     2739.30    152.01 o 
 -20   4   9     3680.35     3361.65    141.65 o 
 -18   4   9     4620.73     4572.33    126.24 o 
 -16   4   9    12486.58    12437.45    210.16 o 
 -14   4   9     1706.36     1612.83     97.84 o 
 -12   4   9     8846.44     8479.84    188.02 o 
 -10   4   9     7094.42     7264.07    152.57 o 
  -8   4   9    21312.71    20391.79    313.76 o 
  -6   4   9     8973.10     8539.70    147.81 o 
  -4   4   9     4712.65     5066.81    104.03 o 
  -2   4   9     6224.63     6142.23    125.83 o 
   0   4   9      461.92      408.40     49.84 o 
   2   4   9    15171.27    14786.85    211.16 o 
   4   4   9     3750.47     3551.26    105.82 o 
   6   4   9     5043.74     5512.39    133.07 o 
   8   4   9     3840.36     4145.13    138.23 o 
  10   4   9     1281.20     1283.69     85.58 o 
  12   4   9     6133.37     6277.92    184.06 o 
  14   4   9      198.28      245.55     76.78 o 
  16   4   9     3034.62     3198.32    175.30 o 
  18   4   9      388.37      328.45     92.68 o 
  20   4   9     1620.85     1441.88    156.11 o 
  22   4   9      769.05     1064.35    150.65 o 
  24   4   9      960.11      829.96    292.74 o 
  26   4   9      105.67      112.34    167.71 o 
  28   4   9        0.22       -9.57    194.35 o 
 -33   5   9        6.73       59.73    109.35 o 
 -31   5   9      381.82      414.16     94.27 o 
 -29   5   9      219.85      240.14     85.43 o 
 -27   5   9      503.91      650.59     97.38 o 
 -25   5   9     1378.83     1429.73    156.52 o 
 -23   5   9      218.69      240.78     91.46 o 
 -21   5   9     1071.04     1216.80    157.01 o 
 -19   5   9      725.99      322.54    159.66 o 
 -17   5   9     2641.50     2564.19    166.06 o 
 -15   5   9     1567.01     1611.84    108.69 o 
 -13   5   9      732.79      553.81    104.36 o 
 -11   5   9     5566.54     4788.09    139.43 o 
  -9   5   9     1098.44     1066.97     85.52 o 
  -7   5   9     3700.73     3452.02    128.32 o 
  -5   5   9      218.33      243.92     66.54 o 
  -3   5   9     3225.61     2895.87    137.65 o 
  -1   5   9      910.54      943.91     67.81 o 
   1   5   9     4682.88     4694.72    122.99 o 
   3   5   9     6476.97     6217.15    148.06 o 
   5   5   9      691.60      901.31     67.53 o 
   7   5   9     3032.29     3454.20    119.04 o 
   9   5   9       10.72      -30.46     47.35 o 
  11   5   9     3374.79     3684.03    134.01 o 
  13   5   9      763.75      696.02     83.20 o 
  15   5   9      792.45      604.10     94.40 o 
  17   5   9     1306.95     1282.76    135.30 o 
  19   5   9      130.60       27.38    119.06 o 
  21   5   9      633.53      600.61    154.63 o 
  23   5   9        4.35     -121.80    147.04 o 
  25   5   9      233.04      156.43    121.06 o 
 -30   6   9       17.98      109.35     90.57 o 
 -28   6   9        2.36       -2.70     81.70 o 
 -26   6   9       69.22      -13.41     78.73 o 
 -24   6   9      601.42      401.55     95.55 o 
 -22   6   9      382.17      551.82     97.40 o 
 -20   6   9        0.97      -21.56     67.15 o 
 -18   6   9        0.78      -19.06     64.05 o 
 -16   6   9        1.18      146.83     86.61 o 
 -14   6   9      409.88      236.30    111.72 o 
 -12   6   9       83.67       84.83     64.93 o 
 -10   6   9       26.32      -12.13     60.13 o 
  -8   6   9      238.33      111.09     64.16 o 
  -6   6   9      172.59      -25.20     93.91 o 
  -4   6   9       23.40      -14.30     71.17 o 
  -2   6   9      554.60      434.58     91.35 o 
   0   6   9      543.69      740.04    116.48 o 
   2   6   9      114.04       50.05     80.07 o 
   4   6   9        0.83       29.56     86.82 o 
   6   6   9      167.81      414.18    111.76 o 
   8   6   9      389.32      394.16    116.98 o 
  10   6   9       76.43       25.94     75.81 o 
  12   6   9       30.45       27.91     90.85 o 
  14   6   9       16.77      -92.83     97.83 o 
  16   6   9        7.80      -78.31     87.98 o 
  18   6   9        0.35       24.02    100.45 o 
  20   6   9        7.85      -35.85    108.64 o 
  22   6   9       25.01      -93.41    114.67 o 
 -27   7   9       39.76       -0.39     92.80 o 
 -25   7   9      638.91      645.05    116.99 o 
 -23   7   9       16.47       61.69     84.12 o 
 -21   7   9     1201.79     1258.14    231.87 o 
 -19   7   9      100.44       78.17     83.53 o 
 -17   7   9     1727.23     2177.50    182.47 o 
 -15   7   9      433.68      747.94    123.41 o 
 -13   7   9      555.86      589.59    170.98 o 
 -11   7   9     2552.74     2563.80    158.56 o 
  -9   7   9      264.08      154.10     81.67 o 
  -7   7   9     3078.67     3230.78    191.85 o 
  -5   7   9        5.38      -72.14     72.31 o 
  -3   7   9     3276.98     3474.10    197.30 o 
  -1   7   9      225.78      391.26    106.93 o 
   1   7   9      976.94     1249.92    159.54 o 
   3   7   9     1885.60     1984.97    181.23 o 
   5   7   9      301.73      456.62    116.87 o 
   7   7   9     2123.15     2812.57    271.72 o 
   9   7   9        0.78       79.37    100.87 o 
  11   7   9     1311.22     1421.61    185.39 o 
  13   7   9       97.04       65.57    111.77 o 
  15   7   9      285.63      273.90    131.31 o 
  17   7   9      312.35      300.74    177.19 o 
  19   7   9      123.89      221.13    167.96 o 
 -22   8   9      154.83      316.50    127.68 o 
 -20   8   9       72.05       44.21    125.59 o 
 -18   8   9      189.21      207.35    129.54 o 
 -16   8   9      204.94      310.43    131.79 o 
 -14   8   9       24.12       47.38    110.83 o 
 -12   8   9      422.50      400.03    173.10 o 
 -10   8   9       75.50       84.51    118.32 o 
  -8   8   9      218.80      193.46     91.50 o 
  -6   8   9      300.24      316.79    108.31 o 
  -4   8   9      172.04      173.98    132.45 o 
  -2   8   9      454.41      630.89    145.91 o 
   0   8   9       34.90      109.09    106.68 o 
   2   8   9       84.00      254.72    114.03 o 
   4   8   9      441.92      336.94    123.61 o 
   6   8   9      487.80      398.41    129.58 o 
   8   8   9       60.86       45.14    161.74 o 
  10   8   9      132.14      112.59    118.56 o 
  12   8   9       37.52      174.90    120.90 o 
  14   8   9       14.69     -150.53    113.57 o 
 -15   9   9       14.64      -96.61    127.79 o 
 -13   9   9       18.53       87.30    129.39 o 
 -11   9   9       70.80      147.74    135.98 o 
  -9   9   9        3.92       21.42    131.38 o 
  -7   9   9      223.48        6.71    176.22 o 
  -5   9   9       13.31       44.11    108.97 o 
  -3   9   9      250.25      218.58    129.80 o 
  -1   9   9       52.12       36.35    111.35 o 
   1   9   9       64.80       11.63    115.91 o 
   3   9   9      156.72      287.67    134.12 o 
   5   9   9       22.99      -45.52    115.46 o 
   7   9   9       26.17      104.56    124.50 o 
 -38   0  10      137.15      205.71    208.40 o 
 -36   0  10     1215.92     1318.00    303.79 o 
 -34   0  10       43.73     -155.69    107.39 o 
 -32   0  10     5681.36     5697.60    325.12 o 
 -30   0  10        4.28     -160.09    106.73 o 
 -28   0  10     4237.37     4209.24    373.16 o 
 -26   0  10     1950.15     1984.19    148.78 o 
 -24   0  10     5934.90     5487.00    207.44 o 
 -22   0  10    12208.78    12582.13    371.10 o 
 -20   0  10      465.19      160.11    122.66 o 
 -18   0  10    27826.80    29039.47    523.67 o 
 -16   0  10     1884.01     1679.61    139.37 o 
 -14   0  10    47755.00    48571.51   1161.71 o 
 -12   0  10    22674.41    22828.27    329.64 o 
 -10   0  10    38986.32    38556.87    603.22 o 
  -8   0  10    27802.93    27889.03    456.64 o 
  -6   0  10     6594.47     7198.30    464.20 o 
  -4   0  10    55237.87    54302.64    802.14 o 
  -2   0  10       14.18       -1.82     46.04 o 
   0   0  10    26501.23    25507.50    371.45 o 
   2   0  10     5004.32     4583.27    114.00 o 
   4   0  10    16080.46    14412.93    285.51 o 
   6   0  10    58762.54    57712.31   1126.39 o 
   8   0  10    23955.87    24379.94    587.35 o 
  10   0  10    33582.37    30779.91    712.76 o 
  12   0  10      277.18      355.44    108.90 o 
  14   0  10    17984.49    16744.27    504.73 o 
  16   0  10     2089.55     2951.09    248.14 o 
  18   0  10     5389.73     4722.58    317.97 o 
  20   0  10     3261.11     2929.39    308.87 o 
  22   0  10      625.04      426.79    153.02 o 
  24   0  10     1709.66     1650.75    322.77 o 
  26   0  10       20.99      -66.26    150.78 o 
  28   0  10     1598.66     1997.11    278.31 o 
  30   0  10      129.08      366.28    234.72 o 
 -39   1  10       35.27      151.25    142.71 o 
 -37   1  10      112.07      179.90    149.17 o 
 -35   1  10       28.09      114.71    110.65 o 
 -33   1  10      667.95      675.71    110.57 o 
 -31   1  10      672.13      674.09    130.65 o 
 -29   1  10     1185.76     1103.85    113.78 o 
 -27   1  10      757.86      884.73     86.67 o 
 -25   1  10      307.44      148.75     69.43 o 
 -23   1  10     2228.52     2035.54    139.08 o 
 -21   1  10     2599.85     2841.51    125.23 o 
 -19   1  10     6045.51     5045.87    362.31 o 
 -17   1  10     4573.28     4159.48    100.22 o 
 -15   1  10     4040.49     4493.77    216.78 o 
 -13   1  10    14870.78    14945.29    237.47 o 
 -11   1  10     3071.30     3190.83     99.60 o 
  -9   1  10    22862.71    24248.16    327.27 o 
  -7   1  10     7053.00     6935.20    159.45 o 
  -5   1  10    25637.49    24978.28    326.13 o 
  -3   1  10    13406.90    13135.14    202.66 o 
  -1   1  10     4101.55     4056.18     92.85 o 
   1   1  10    16531.64    16843.74    219.03 o 
   3   1  10     1662.35     2136.80     69.20 o 
   5   1  10    26042.19    27565.65    298.19 o 
   7   1  10      142.14       95.53     41.46 o 
   9   1  10     2336.57     2300.65     90.37 o 
  11   1  10     1043.34     1149.12    104.58 o 
  13   1  10     1798.61     1701.36    129.96 o 
  15   1  10     2867.69     3107.99    173.91 o 
  17   1  10     1342.90     1391.91    131.86 o 
  19   1  10      288.95      233.64     92.85 o 
  21   1  10       42.51      -20.62     82.17 o 
  23   1  10      504.22      692.64    122.69 o 
  25   1  10      124.00       52.36    101.77 o 
  27   1  10      149.28      252.91    128.44 o 
  29   1  10      222.94      295.54    145.71 o 
 -38   2  10       98.59      328.17    160.66 o 
 -36   2  10      343.84      306.67    152.59 o 
 -34   2  10       13.29       91.25     83.19 o 
 -32   2  10      687.85      796.66    111.59 o 
 -30   2  10      784.58      773.23     93.80 o 
 -28   2  10     3588.07     3500.15    156.46 o 
 -26   2  10     1208.82     1398.20    102.06 o 
 -24   2  10     1570.67     1602.32    103.86 o 
 -22   2  10     3961.03     4003.44    153.35 o 
 -20   2  10      923.30      939.86     76.89 o 
 -18   2  10     5953.22     6202.60    143.67 o 
 -16   2  10      112.71      163.49     52.50 o 
 -14   2  10     2999.50     3130.07    119.10 o 
 -12   2  10     6924.68     6526.70    215.74 o 
 -10   2  10     5696.42     5697.49    107.34 o 
  -8   2  10    37629.71    38596.63    394.70 o 
  -6   2  10     4039.03     4077.38    106.61 o 
  -4   2  10    33086.20    35506.98    491.73 o 
  -2   2  10      304.82      269.57     42.60 o 
   0   2  10    50794.69    48563.15    528.52 o 
   2   2  10     2675.39     2535.70     84.67 o 
   4   2  10    11920.18    11739.44    186.02 o 
   6   2  10     2212.19     2326.16    100.41 o 
   8   2  10       13.43        4.94     51.88 o 
  10   2  10    10309.78     9625.43    272.33 o 
  12   2  10      413.32      410.35     79.22 o 
  14   2  10     3197.71     3190.43    171.37 o 
  16   2  10      191.31      129.33     77.38 o 
  18   2  10      778.93      606.30    106.70 o 
  20   2  10     2409.81     2640.91    191.06 o 
  22   2  10      630.18      373.93    111.38 o 
  24   2  10      896.69      702.47    130.35 o 
  26   2  10       62.28      -60.86    106.41 o 
  28   2  10      127.80       50.19    123.03 o 
 -37   3  10      583.88      452.99    269.40 o 
 -35   3  10      153.35      302.16    171.51 o 
 -33   3  10     1133.59     1354.56    131.73 o 
 -31   3  10      937.21     1200.15    110.21 o 
 -29   3  10      590.72      412.45     75.29 o 
 -27   3  10     6071.75     6551.00    169.47 o 
 -25   3  10      835.35      682.17     82.57 o 
 -23   3  10    11432.71    10934.55    222.65 o 
 -21   3  10        5.01       -6.50     53.80 o 
 -19   3  10    14259.90    13774.14    271.16 o 
 -17   3  10     7770.24     7849.74    160.21 o 
 -15   3  10    10386.69     9768.89    189.34 o 
 -13   3  10    33090.65    32286.56    675.69 o 
 -11   3  10     2818.95     3005.14    110.34 o 
  -9   3  10    20982.93    19095.78    256.44 o 
  -7   3  10     5466.63     5489.33    118.47 o 
  -5   3  10    13423.48    13508.48    172.90 o 
  -3   3  10     9857.49     9638.63    149.53 o 
  -1   3  10    23670.05    22966.89    275.02 o 
   1   3  10    14895.90    13806.27    194.23 o 
   3   3  10     4017.17     3705.12     98.80 o 
   5   3  10    29480.82    29014.88    501.92 o 
   7   3  10      566.15      590.66     75.80 o 
   9   3  10     8074.41     7653.00    225.76 o 
  11   3  10     6454.60     6274.44    217.25 o 
  13   3  10     3283.40     3457.56    174.31 o 
  15   3  10     5244.46     4748.51    464.58 o 
  17   3  10      432.75      389.65     92.05 o 
  19   3  10     5560.49     5535.00    231.10 o 
  21   3  10       73.63      123.48    131.84 o 
  23   3  10     1671.06     1713.32    206.17 o 
  25   3  10      178.73        5.75    111.84 o 
  27   3  10      370.19       92.73    129.09 o 
 -34   4  10       25.32      -33.19    155.19 o 
 -32   4  10      162.97       93.09     81.26 o 
 -30   4  10       11.34      -94.56     71.01 o 
 -28   4  10      206.24       88.16     73.79 o 
 -26   4  10      101.34      116.59     72.24 o 
 -24   4  10      348.76      301.21     84.52 o 
 -22   4  10       43.78      -54.64    105.54 o 
 -20   4  10        2.25      -32.40     52.10 o 
 -18   4  10      340.87      322.15     68.97 o 
 -16   4  10       15.46      -22.29     49.77 o 
 -14   4  10     1840.74     1844.64    102.80 o 
 -12   4  10       33.71       49.59     59.62 o 
 -10   4  10      179.15      226.09     52.86 o 
  -8   4  10     1044.39     1034.49     61.88 o 
  -6   4  10       58.29       -2.74     40.09 o 
  -4   4  10     2323.48     2368.43     77.61 o 
  -2   4  10       10.39       17.79     39.96 o 
   0   4  10     4282.96     4189.43    128.57 o 
   2   4  10      103.50      127.61     43.14 o 
   4   4  10     3035.35     3331.36    109.64 o 
   6   4  10     1061.96     1184.73     79.27 o 
   8   4  10       41.25        3.79     45.67 o 
  10   4  10       74.18        9.71     64.09 o 
  12   4  10       78.72       93.75     80.40 o 
  14   4  10      138.40      195.80    107.81 o 
  16   4  10      216.89       10.00     77.84 o 
  18   4  10      227.93       94.34     83.91 o 
  20   4  10     1164.35     1393.60    161.83 o 
  22   4  10      508.18      593.75    133.65 o 
  24   4  10       27.86      180.00    119.17 o 
  26   4  10        4.54     -151.65    101.10 o 
 -33   5  10      144.79      166.40    112.49 o 
 -31   5  10      108.46      -21.49     82.10 o 
 -29   5  10      117.47      348.42     89.61 o 
 -27   5  10      581.20      820.00    102.79 o 
 -25   5  10       25.64      141.30     76.96 o 
 -23   5  10      418.52      560.06     95.74 o 
 -21   5  10     1052.04     1325.51    150.09 o 
 -19   5  10      984.87      775.97    109.48 o 
 -17   5  10     1244.35     1348.46    128.29 o 
 -15   5  10     2029.13     2102.76    152.60 o 
 -13   5  10      291.29      376.08     71.83 o 
 -11   5  10       50.56      -35.47     44.72 o 
  -9   5  10     4959.39     4798.23    139.77 o 
  -7   5  10      201.15      170.77     58.53 o 
  -5   5  10     5768.40     5900.12    154.54 o 
  -3   5  10      640.96      606.72     79.73 o 
  -1   5  10      537.78      567.01     61.13 o 
   1   5  10     2156.39     2259.16    109.97 o 
   3   5  10       36.24       21.83     47.74 o 
   5   5  10     1243.89     1149.10     77.21 o 
   7   5  10       69.55       52.79     48.66 o 
   9   5  10     3444.95     3317.82    129.05 o 
  11   5  10      549.83      436.11     66.82 o 
  13   5  10      717.69      579.15     76.46 o 
  15   5  10      578.30      526.06     92.09 o 
  17   5  10       92.14       12.11     78.22 o 
  19   5  10      472.39      383.83    132.83 o 
  21   5  10       46.83        9.30    116.30 o 
  23   5  10       19.49      -54.84    116.69 o 
  25   5  10      199.22       77.92    174.53 o 
 -30   6  10        0.23       64.28     92.11 o 
 -28   6  10     1083.34     1273.23    192.13 o 
 -26   6  10        4.38       38.51     82.42 o 
 -24   6  10       32.85       79.61     81.27 o 
 -22   6  10     2163.88     2359.32    341.08 o 
 -20   6  10       56.84       79.45     86.12 o 
 -18   6  10     3538.91     3846.40    371.63 o 
 -16   6  10       56.71       19.20     64.67 o 
 -14   6  10     4832.34     4975.47    236.62 o 
 -12   6  10      305.40      214.38     81.83 o 
 -10   6  10     2727.84     2643.37    132.13 o 
  -8   6  10     5504.66     5166.61    168.29 o 
  -6   6  10     1543.21     1730.40    121.94 o 
  -4   6  10     5194.74     5183.82    324.15 o 
  -2   6  10        0.68      -60.92     84.13 o 
   0   6  10     2906.29     2994.66    162.80 o 
   2   6  10     1257.24     1429.68    146.06 o 
   4   6  10     2405.56     2481.39    254.92 o 
   6   6  10     2396.10     2473.81    195.74 o 
   8   6  10     1305.62     1440.65    250.62 o 
  10   6  10     2118.83     1969.01    241.89 o 
  12   6  10        5.74      -49.63     79.48 o 
  14   6  10     2017.57     2409.27    180.39 o 
  16   6  10      128.40      150.25    136.83 o 
  18   6  10      332.52      504.88    141.26 o 
  20   6  10      508.66      538.48    191.76 o 
  22   6  10      152.64      115.93    126.34 o 
 -27   7  10       12.86       61.15     89.95 o 
 -25   7  10       31.14      176.29     96.56 o 
 -23   7  10       68.58      119.59     91.25 o 
 -21   7  10       16.66       59.40     79.60 o 
 -19   7  10      135.52        0.15     85.41 o 
 -17   7  10       38.10       -3.92     86.12 o 
 -15   7  10       17.52     -114.05     76.04 o 
 -13   7  10      199.33      198.55     97.39 o 
 -11   7  10      277.26      155.31     87.90 o 
  -9   7  10      268.80      326.76     84.10 o 
  -7   7  10        0.61       60.21     72.79 o 
  -5   7  10      158.10      188.69     89.47 o 
  -3   7  10       38.72       82.22     85.96 o 
  -1   7  10      226.60       73.05     88.76 o 
   1   7  10      644.77      431.33    157.33 o 
   3   7  10       34.17      -36.87     89.50 o 
   5   7  10      442.63      394.10    114.22 o 
   7   7  10       57.42      -73.07     92.13 o 
   9   7  10        0.28      117.80    111.01 o 
  11   7  10      195.20      359.06    124.17 o 
  13   7  10      104.98       72.14    118.33 o 
  15   7  10       20.12       12.25    117.91 o 
  17   7  10        9.06       16.13    123.61 o 
  19   7  10       17.33      488.82    190.80 o 
 -22   8  10      372.71      330.75    148.20 o 
 -20   8  10       42.99      -11.35    123.79 o 
 -18   8  10      382.20      454.02    145.38 o 
 -16   8  10       37.29       62.55    152.57 o 
 -14   8  10      497.20      391.14    143.46 o 
 -12   8  10      246.42      184.69    128.55 o 
 -10   8  10      134.12      194.33    131.34 o 
  -8   8  10      411.34      389.39    121.07 o 
  -6   8  10      100.89      105.03    109.79 o 
  -4   8  10      798.84     1025.41    143.37 o 
  -2   8  10       39.81        1.27    101.84 o 
   0   8  10     1920.08     1773.16    187.92 o 
   2   8  10      219.68      191.66    108.92 o 
   4   8  10        5.54       99.94    123.77 o 
   6   8  10      728.52      786.44    148.25 o 
   8   8  10      116.89      108.35    113.91 o 
  10   8  10      253.31      546.92    144.66 o 
  12   8  10        7.44      -92.91    112.89 o 
  14   8  10      190.90      213.30    145.70 o 
 -15   9  10       73.49      101.16    136.42 o 
 -13   9  10      146.22      -87.88    146.39 o 
 -11   9  10        2.39      -13.87    122.33 o 
  -9   9  10      202.26      -24.59    120.71 o 
  -7   9  10        3.61       54.88    123.86 o 
  -5   9  10      122.50       -2.68    106.47 o 
  -3   9  10      178.60      225.35    132.86 o 
  -1   9  10      199.72      453.49    136.26 o 
   1   9  10      115.46      217.95    128.37 o 
   3   9  10       34.47      212.31    151.45 o 
   5   9  10       87.60      244.69    128.43 o 
   7   9  10       57.83      -39.97    115.58 o 
 -39   1  11      537.47      704.64    188.07 o 
 -37   1  11      157.31       39.67    141.23 o 
 -35   1  11      465.94      264.20    103.41 o 
 -33   1  11     1686.87     1578.85    147.07 o 
 -31   1  11      212.81      270.45     88.53 o 
 -29   1  11     4959.24     4732.23    201.98 o 
 -27   1  11        0.01       59.38     66.19 o 
 -25   1  11     7700.82     7637.95    265.76 o 
 -23   1  11     2251.86     2562.16    152.43 o 
 -21   1  11     6492.70     6510.81    167.14 o 
 -19   1  11    12208.67    13074.38    203.15 o 
 -17   1  11     6224.03     6397.72    152.72 o 
 -15   1  11    18638.55    18156.10    282.11 o 
 -13   1  11     1306.19     1511.78     81.59 o 
 -11   1  11    42806.68    42286.49    644.73 o 
  -9   1  11       14.62       80.96     52.70 o 
  -7   1  11     3931.35     3134.76    113.48 o 
  -5   1  11    50184.92    50369.25    586.51 o 
  -3   1  11     6127.47     6344.45    133.54 o 
  -1   1  11    22856.98    23493.27    288.93 o 
   1   1  11     2811.34     3109.78     83.32 o 
   3   1  11    25814.58    25919.71    344.85 o 
   5   1  11     9503.09    10337.30    147.37 o 
   7   1  11    36583.97    36489.85    484.97 o 
   9   1  11     5045.07     4929.61    130.14 o 
  11   1  11     3349.30     3072.26    160.51 o 
  13   1  11    12091.58    12306.76    300.54 o 
  15   1  11        0.99       67.27     74.25 o 
  17   1  11     5591.16     5713.45    218.65 o 
  19   1  11      581.06      609.95    109.35 o 
  21   1  11     2802.15     2804.83    250.23 o 
  23   1  11     1119.42     1514.98    159.27 o 
  25   1  11      484.72      435.68    147.55 o 
  27   1  11      701.03      539.19    136.71 o 
  29   1  11       28.57       97.81    137.14 o 
 -38   2  11      206.49      491.75    171.67 o 
 -36   2  11       41.27        8.30    108.58 o 
 -34   2  11     1408.11     1358.71    131.09 o 
 -32   2  11      142.44      143.00     85.10 o 
 -30   2  11     3468.44     3414.96    177.80 o 
 -28   2  11     1359.29     1587.33    126.66 o 
 -26   2  11     4552.03     4313.63    159.02 o 
 -24   2  11     5258.42     5127.06    173.98 o 
 -22   2  11      359.51      280.05     82.84 o 
 -20   2  11    13453.07    12968.79    255.03 o 
 -18   2  11      102.90       65.21     56.03 o 
 -16   2  11    19462.88    18880.93    307.13 o 
 -14   2  11     9855.60    10011.26    200.08 o 
 -12   2  11    29348.38    29228.92    422.65 o 
 -10   2  11    11982.08    10664.83    200.46 o 
  -8   2  11     7204.35     7643.55    147.80 o 
  -6   2  11    56102.98    56135.27    656.15 o 
  -4   2  11     4598.77     4065.89    112.70 o 
  -2   2  11    50509.65    50000.59    544.94 o 
   0   2  11     4353.84     4063.83    127.29 o 
   2   2  11     9390.78     9726.56    167.03 o 
   4   2  11    13141.65    13445.20    208.17 o 
   6   2  11     1655.60     1634.56    107.92 o 
   8   2  11    20476.06    20461.20    358.34 o 
  10   2  11     1548.30     1479.31     94.10 o 
  12   2  11     5285.42     5379.34    192.60 o 
  14   2  11     1101.45     1030.38    166.07 o 
  16   2  11     1918.17     1912.90    145.62 o 
  18   2  11     2414.77     2521.28    174.28 o 
  20   2  11      934.05      899.25    128.19 o 
  22   2  11     2023.14     2419.43    187.04 o 
  24   2  11        9.04       11.77    102.10 o 
  26   2  11      667.59      800.38    154.16 o 
  28   2  11       18.86       54.55    130.68 o 
 -37   3  11       82.25      227.24    244.88 o 
 -35   3  11       19.05     -120.39    110.04 o 
 -33   3  11       53.52       21.74     79.87 o 
 -31   3  11       29.49      103.59     83.57 o 
 -29   3  11       21.33       38.57     62.34 o 
 -27   3  11      638.76      586.14     83.60 o 
 -25   3  11      917.71      874.85    107.27 o 
 -23   3  11       31.38       11.58     56.60 o 
 -21   3  11        1.17       32.31     69.58 o 
 -19   3  11     2589.12     2620.05    136.82 o 
 -17   3  11      225.77      425.28     74.05 o 
 -15   3  11      138.73      279.43     46.83 o 
 -13   3  11      383.15      394.84     72.46 o 
 -11   3  11       23.19      -36.98     34.86 o 
  -9   3  11      343.44      339.83     45.47 o 
  -7   3  11      598.40      605.76     53.51 o 
  -5   3  11      465.47      398.09     41.81 o 
  -3   3  11     1119.97     1504.96     68.39 o 
  -1   3  11      545.27      703.62     49.95 o 
   1   3  11      137.41       44.50     34.73 o 
   3   3  11       69.93      -29.78     36.73 o 
   5   3  11      681.04      726.13     80.62 o 
   7   3  11      170.74       63.45     66.42 o 
   9   3  11       73.66      -31.82     60.58 o 
  11   3  11      602.21      538.15     88.88 o 
  13   3  11       12.65      -77.94     65.51 o 
  15   3  11      436.40      225.95    104.96 o 
  17   3  11        0.85      -11.35     76.13 o 
  19   3  11       64.87     -105.50     79.28 o 
  21   3  11      139.98       27.31    103.58 o 
  23   3  11       10.05      -45.12     95.53 o 
  25   3  11        0.43      -76.49    107.19 o 
  27   3  11       14.08       83.44    120.31 o 
 -36   4  11        8.17     -116.05    157.97 o 
 -34   4  11      573.65      738.50    134.39 o 
 -32   4  11      114.44       83.02     80.75 o 
 -30   4  11     1545.45     1670.53    129.49 o 
 -28   4  11      887.33     1053.58    109.06 o 
 -26   4  11     2255.44     1692.38    134.80 o 
 -24   4  11      604.71      639.42     97.41 o 
 -22   4  11       28.39        8.25     84.06 o 
 -20   4  11    12819.45    12713.87    278.39 o 
 -18   4  11       42.61      -43.92    115.53 o 
 -16   4  11    10366.51    10167.16    269.26 o 
 -14   4  11      978.60      934.33     80.11 o 
 -12   4  11     4703.73     4531.90    125.10 o 
 -10   4  11    16021.59    15303.98    271.50 o 
  -8   4  11     2230.60     2392.81     88.66 o 
  -6   4  11    21068.41    20174.86    349.80 o 
  -4   4  11      264.73      200.73     39.93 o 
  -2   4  11    16046.81    16769.18    351.46 o 
   0   4  11     4180.71     4050.17    112.77 o 
   2   4  11     7338.63     7608.00    149.59 o 
   4   4  11    11056.31    11106.50    199.79 o 
   6   4  11      895.75     1120.91     77.51 o 
   8   4  11     8671.79     8448.11    205.88 o 
  10   4  11      197.94      301.03     73.12 o 
  12   4  11     6847.67     6911.62    220.18 o 
  14   4  11      417.98      782.60    121.30 o 
  16   4  11     2114.71     2036.06    153.74 o 
  18   4  11      281.80       11.58     82.16 o 
  20   4  11        1.19      -64.28     86.05 o 
  22   4  11     2463.71     2341.51    246.80 o 
  24   4  11      237.44      159.13    121.96 o 
  26   4  11      281.01      206.23    153.90 o 
 -33   5  11      115.24        3.60     86.38 o 
 -31   5  11       81.27       -8.65     83.00 o 
 -29   5  11      633.04      610.35    102.46 o 
 -27   5  11       36.99       17.34     72.59 o 
 -25   5  11     1026.46     1022.15    122.96 o 
 -23   5  11       70.74       40.30     88.72 o 
 -21   5  11      733.16      942.31    125.85 o 
 -19   5  11     3339.56     3109.57    200.64 o 
 -17   5  11      635.63      450.84     95.26 o 
 -15   5  11     2738.04     2949.40    177.91 o 
 -13   5  11      237.13      240.96     61.12 o 
 -11   5  11     6955.20     6471.80    231.77 o 
  -9   5  11      380.28      311.34     63.33 o 
  -7   5  11     3716.78     3486.83    130.21 o 
  -5   5  11     2284.26     2235.23    114.42 o 
  -3   5  11     1440.43     1426.63    102.52 o 
  -1   5  11     3212.25     3084.91    115.35 o 
   1   5  11       41.80        0.00     45.99 o 
   3   5  11     2926.87     2908.40    120.94 o 
   5   5  11      164.59      176.92     51.72 o 
   7   5  11     3047.62     3290.85    124.56 o 
   9   5  11     1112.52     1253.98     89.17 o 
  11   5  11      263.62      224.09     85.75 o 
  13   5  11     2138.56     2498.99    159.60 o 
  15   5  11       41.45      124.14     71.93 o 
  17   5  11     1055.61     1149.15    137.79 o 
  19   5  11       81.87       73.39    111.72 o 
  21   5  11      357.32      417.00    140.48 o 
  23   5  11      364.56      258.50    141.84 o 
 -30   6  11        6.85      -28.90     95.32 o 
 -28   6  11        2.74      -59.86     92.02 o 
 -26   6  11       76.69       55.74     77.58 o 
 -24   6  11      180.64      194.05     95.06 o 
 -22   6  11        7.52      -46.48     84.56 o 
 -20   6  11      205.35      218.96     96.74 o 
 -18   6  11        1.80      -18.43     95.25 o 
 -16   6  11       40.45       11.63     77.31 o 
 -14   6  11      529.62      348.05    158.43 o 
 -12   6  11       63.82       64.00     63.71 o 
 -10   6  11       53.62       69.20     62.50 o 
  -8   6  11      522.84      546.55     79.86 o 
  -6   6  11      418.96      451.91     78.27 o 
  -4   6  11        1.79       -6.31     75.35 o 
  -2   6  11      573.89      462.06    100.01 o 
   0   6  11       24.19      -74.72     62.81 o 
   2   6  11      328.66      250.94     80.07 o 
   4   6  11       34.29      -27.89     99.32 o 
   6   6  11        7.72      -17.47     90.36 o 
   8   6  11      128.78      116.43    102.76 o 
  10   6  11       43.89      -16.89    100.28 o 
  12   6  11      160.04       88.54     90.93 o 
  14   6  11        0.14       11.39    101.69 o 
  16   6  11      103.55       57.11    109.46 o 
  18   6  11        0.06        5.23    113.83 o 
  20   6  11        0.11      -11.37    116.46 o 
  22   6  11       44.55      160.73    135.99 o 
 -27   7  11       27.61      -42.95     87.11 o 
 -25   7  11      523.35      555.22    114.48 o 
 -23   7  11      149.33       64.18     87.38 o 
 -21   7  11      289.33      404.19    115.99 o 
 -19   7  11     1013.13      571.88    168.48 o 
 -17   7  11      310.49      417.95    110.19 o 
 -15   7  11     1250.01     1289.83    150.74 o 
 -13   7  11        6.90       26.93     86.60 o 
 -11   7  11     1305.86     1702.34    161.28 o 
  -9   7  11      708.11      764.39    103.59 o 
  -7   7  11     1030.60     1134.15    116.57 o 
  -5   7  11     1767.01     1963.60    144.54 o 
  -3   7  11     1822.41     1884.70    250.70 o 
  -1   7  11     1467.99     1449.34    242.10 o 
   1   7  11       67.09      138.14     98.60 o 
   3   7  11     1048.84     1209.95    286.81 o 
   5   7  11      273.80      380.38    114.58 o 
   7   7  11      602.25      443.65    153.55 o 
   9   7  11      811.41      972.69    155.70 o 
  11   7  11      417.44      440.86    152.62 o 
  13   7  11      455.34      334.12    136.57 o 
  15   7  11       26.71      -43.02    120.23 o 
  17   7  11      356.29      763.07    401.41 o 
 -22   8  11       38.76      234.48    136.76 o 
 -20   8  11      226.28      134.71    162.84 o 
 -18   8  11        0.39      -48.47    119.51 o 
 -16   8  11      277.16      239.67    134.45 o 
 -14   8  11       67.48       83.83    125.31 o 
 -12   8  11      305.29      424.75    140.39 o 
 -10   8  11       92.89     -156.64    104.42 o 
  -8   8  11        4.31      -39.35    117.79 o 
  -6   8  11      295.31      372.34     98.73 o 
  -4   8  11       30.49      -31.12    102.65 o 
  -2   8  11     1209.30     1287.17    164.94 o 
   0   8  11       18.06       86.48    105.86 o 
   2   8  11        0.53      281.35    120.16 o 
   4   8  11      366.90      480.05    181.37 o 
   6   8  11        6.63      134.32    111.59 o 
   8   8  11      368.01      742.13    156.08 o 
  10   8  11        1.59      240.80    128.52 o 
  12   8  11       21.44      -28.53    120.99 o 
 -15   9  11       81.80      148.51    129.81 o 
 -13   9  11       10.36     -106.36    130.97 o 
 -11   9  11        5.85       60.00    134.53 o 
  -9   9  11       59.00      -28.72    147.71 o 
  -7   9  11       49.78        9.05    136.53 o 
  -5   9  11      147.77      254.95    157.16 o 
  -3   9  11      143.58      259.62    130.18 o 
  -1   9  11        2.68       26.29    170.90 o 
   1   9  11        0.24      158.74    126.19 o 
   3   9  11       10.21       82.50    121.39 o 
   5   9  11        5.48      -18.75    113.24 o 
 -38   0  12        0.26       69.97    209.30 o 
 -36   0  12     1223.11     1069.76    247.72 o 
 -34   0  12      580.50     1043.63    179.81 o 
 -32   0  12     1960.28     1693.74    221.41 o 
 -30   0  12     1111.25     1436.05    200.99 o 
 -28   0  12      754.23      185.98    175.81 o 
 -26   0  12    10879.31    11656.82    439.45 o 
 -24   0  12        5.02      -35.28    180.45 o 
 -22   0  12    14110.15    13995.90    593.45 o 
 -20   0  12     6849.18     6793.42    208.45 o 
 -18   0  12    22243.76    22820.33    437.53 o 
 -16   0  12    16951.21    16188.75    265.82 o 
 -14   0  12    19755.53    20599.98    374.79 o 
 -12   0  12    18280.70    18576.59    394.42 o 
 -10   0  12     2443.37     2263.65    104.10 o 
  -8   0  12    17048.28    15148.61    298.83 o 
  -6   0  12     2515.71     2571.59    221.71 o 
  -4   0  12    28248.94    27718.51    474.71 o 
  -2   0  12    27920.34    28794.47    481.56 o 
   0   0  12     4921.70     4443.59    146.78 o 
   2   0  12    37522.18    35086.79    722.28 o 
   4   0  12      946.48      919.02     75.34 o 
   6   0  12    42001.89    40219.84    635.52 o 
   8   0  12       70.68      233.00     94.88 o 
  10   0  12    18328.85    17144.81    501.11 o 
  12   0  12     5407.09     5745.98    293.18 o 
  14   0  12     3492.02     3124.05    249.33 o 
  16   0  12     7968.65     8457.48    484.38 o 
  18   0  12      264.08      295.53    128.29 o 
  20   0  12     3543.75     4070.05    367.32 o 
  22   0  12       52.38      184.97    147.04 o 
  24   0  12     1481.19     1077.82    220.10 o 
  26   0  12      656.49      991.48    225.75 o 
  28   0  12      420.61      191.64    189.67 o 
 -39   1  12        7.15      212.60    163.29 o 
 -37   1  12      151.79       94.42    113.89 o 
 -35   1  12      312.38      296.34     99.59 o 
 -33   1  12      115.82      168.64     87.46 o 
 -31   1  12      766.29      761.34    107.33 o 
 -29   1  12      129.61       27.49     84.41 o 
 -27   1  12     2005.24     2310.41    261.33 o 
 -25   1  12      457.41      451.62     95.59 o 
 -23   1  12      593.61      427.10    156.02 o 
 -21   1  12     7197.33     7262.19    176.28 o 
 -19   1  12     1847.68     1813.37    100.23 o 
 -17   1  12     6424.67     6481.05    154.58 o 
 -15   1  12      215.89      301.42     52.71 o 
 -13   1  12     9902.28    10163.58    209.83 o 
 -11   1  12     2978.27     3160.62    107.57 o 
  -9   1  12    35238.40    38417.16    542.72 o 
  -7   1  12       15.38      136.56     52.34 o 
  -5   1  12     1712.65     1564.72     83.31 o 
  -3   1  12    15223.86    16527.84    248.41 o 
  -1   1  12      624.21      930.69     59.43 o 
   1   1  12     7987.19     7474.44    136.35 o 
   3   1  12     5378.20     5541.52    106.77 o 
   5   1  12    13093.55    13574.95    181.97 o 
   7   1  12     1184.17     1294.92     89.25 o 
   9   1  12     2008.36     2084.45     94.50 o 
  11   1  12     2345.95     2489.27    151.39 o 
  13   1  12        0.69      -86.91     66.28 o 
  15   1  12     1813.96     1891.58    174.12 o 
  17   1  12       34.61      -92.94     72.20 o 
  19   1  12      209.18      247.46     97.49 o 
  21   1  12      214.06      372.49    107.46 o 
  23   1  12      163.30       89.31    104.61 o 
  25   1  12      338.38       16.67    111.38 o 
  27   1  12        0.43      -52.07    133.23 o 
 -38   2  12        9.33     -104.36    140.64 o 
 -36   2  12      309.71      244.00     96.45 o 
 -34   2  12      110.26      223.77     91.80 o 
 -32   2  12      206.68       88.69     84.10 o 
 -30   2  12     2527.95     2779.08    168.35 o 
 -28   2  12      521.41      608.67     96.32 o 
 -26   2  12     2225.13     2408.86    140.41 o 
 -24   2  12        7.55       43.01     61.10 o 
 -22   2  12     3349.68     3735.42    148.56 o 
 -20   2  12      840.60     1067.31     94.12 o 
 -18   2  12     7521.15     7240.45    180.98 o 
 -16   2  12     2356.88     2479.40    135.95 o 
 -14   2  12     3506.42     3891.98    133.11 o 
 -12   2  12      802.27      553.16     65.00 o 
 -10   2  12      740.50      681.17     68.78 o 
  -8   2  12    13137.31    13576.36    220.57 o 
  -6   2  12      715.26      998.50     84.13 o 
  -4   2  12    19841.98    19321.10    262.47 o 
  -2   2  12     2475.14     2662.03     87.77 o 
   0   2  12     9920.96     9470.06    162.60 o 
   2   2  12     8014.34     7398.85    132.67 o 
   4   2  12     2158.09     2148.71     78.35 o 
   6   2  12     1292.09     1182.76     72.29 o 
   8   2  12     2912.97     2752.25    105.60 o 
  10   2  12     2075.82     1958.69    106.84 o 
  12   2  12     1732.27     1862.63    140.01 o 
  14   2  12     1061.29     1134.67    121.44 o 
  16   2  12     1219.83     1247.90    127.89 o 
  18   2  12      138.72      -59.77     80.53 o 
  20   2  12     1509.29     1524.53    152.05 o 
  22   2  12       10.78       -1.26     93.44 o 
  24   2  12      574.38      457.81    125.39 o 
  26   2  12        0.28     -146.41     99.63 o 
  28   2  12        2.50     -178.01    118.67 o 
 -37   3  12      366.81      312.44    181.25 o 
 -35   3  12      968.39     1157.52    149.59 o 
 -33   3  12      266.52      139.60     89.06 o 
 -31   3  12     2291.41     2293.80    178.28 o 
 -29   3  12      146.12      257.47     77.08 o 
 -27   3  12     5610.47     5247.89    171.49 o 
 -25   3  12      891.15     1071.77     96.42 o 
 -23   3  12     8634.64     8332.78    241.81 o 
 -21   3  12     2057.16     2323.18    137.36 o 
 -19   3  12     3160.34     2679.61    139.28 o 
 -17   3  12    23712.22    23532.70    379.26 o 
 -15   3  12      272.69      384.88     91.26 o 
 -13   3  12    25587.22    26142.90    338.39 o 
 -11   3  12    13987.94    14523.08    212.21 o 
  -9   3  12    14364.46    13742.30    206.74 o 
  -7   3  12    24880.78    24159.05    371.86 o 
  -5   3  12     2519.64     2432.77     81.48 o 
  -3   3  12    45685.65    44055.25    465.15 o 
  -1   3  12      208.31      346.61     59.44 o 
   1   3  12    24536.71    23430.23    308.00 o 
   3   3  12     3554.82     3704.59    106.68 o 
   5   3  12    13910.24    14315.72    323.51 o 
   7   3  12     6998.76     7099.01    178.38 o 
   9   3  12     4943.70     4837.00    185.90 o 
  11   3  12     8001.68     8098.24    235.10 o 
  13   3  12      328.92      342.39    118.95 o 
  15   3  12     4587.11     4752.01    480.35 o 
  17   3  12     1120.97     1047.16    130.87 o 
  19   3  12     3706.94     3511.42    209.31 o 
  21   3  12      724.36      957.14    138.01 o 
  23   3  12      628.92      738.36    162.22 o 
  25   3  12      369.65      365.15    143.58 o 
  27   3  12        0.21     -175.54    117.02 o 
 -34   4  12        5.18       78.17    107.86 o 
 -32   4  12       58.85      -29.70     93.82 o 
 -30   4  12      249.19      126.83     80.49 o 
 -28   4  12      143.14      255.87     88.91 o 
 -26   4  12     1120.38     1133.59    130.30 o 
 -24   4  12     1437.78     1683.84    144.92 o 
 -22   4  12      135.18      158.30     76.53 o 
 -20   4  12      241.91      328.11     83.50 o 
 -18   4  12      359.36      267.18     80.09 o 
 -16   4  12     1910.65     1684.14    133.64 o 
 -14   4  12      307.88      187.36     56.05 o 
 -12   4  12     1770.02     1623.22     86.31 o 
 -10   4  12       53.01       65.07     46.38 o 
  -8   4  12     1453.91     1363.35     73.00 o 
  -6   4  12      381.37      346.57     51.84 o 
  -4   4  12     3994.41     4047.66    105.39 o 
  -2   4  12      208.96      314.14     48.59 o 
   0   4  12     3275.29     3235.78    117.31 o 
   2   4  12     2541.79     2314.45    105.53 o 
   4   4  12      277.31      232.02     53.12 o 
   6   4  12      332.25      311.61     68.76 o 
   8   4  12      904.93      870.28     90.85 o 
  10   4  12      732.70      840.91    139.98 o 
  12   4  12       64.03      131.03     74.32 o 
  14   4  12        2.41       99.43     78.86 o 
  16   4  12      350.86      275.75     96.87 o 
  18   4  12       75.96       15.78     93.97 o 
  20   4  12     1291.99     1909.98    173.56 o 
  22   4  12       38.51       30.74    109.07 o 
  24   4  12       87.96       -5.17    115.22 o 
 -33   5  12       29.56      140.39    115.58 o 
 -31   5  12      428.77      379.53     97.50 o 
 -29   5  12       47.46        7.30     80.56 o 
 -27   5  12      198.62      238.06     92.25 o 
 -25   5  12      996.68     1218.01    123.95 o 
 -23   5  12      664.30      435.03     97.08 o 
 -21   5  12     2271.38     2849.45    245.13 o 
 -19   5  12       24.89       45.84     80.71 o 
 -17   5  12     3236.01     3478.16    193.31 o 
 -15   5  12       31.46       85.69     75.09 o 
 -13   5  12     2340.34     2447.23    161.89 o 
 -11   5  12      753.34      807.09     77.52 o 
  -9   5  12     1588.30     1682.38    107.49 o 
  -7   5  12     4845.16     4766.42    146.01 o 
  -5   5  12      796.80      871.13     89.56 o 
  -3   5  12     4428.85     4261.27    175.47 o 
  -1   5  12      226.06      176.80     52.18 o 
   1   5  12     3460.28     3515.80    122.68 o 
   3   5  12      417.32      390.03     64.75 o 
   5   5  12     3155.69     3168.38    154.98 o 
   7   5  12     2424.91     2416.78    114.21 o 
   9   5  12      434.12      278.51     64.59 o 
  11   5  12     1812.31     1735.05    116.24 o 
  13   5  12      236.70      228.51     74.42 o 
  15   5  12      486.01      332.64     87.88 o 
  17   5  12       24.40     -107.94     71.96 o 
  19   5  12      427.64      151.38    166.13 o 
  21   5  12       70.05      -83.27    122.29 o 
  23   5  12      105.78      105.48    137.70 o 
 -30   6  12      436.88      604.39    112.31 o 
 -28   6  12      403.24      376.18     99.83 o 
 -26   6  12      414.95      651.33    115.63 o 
 -24   6  12        0.12     -115.54     77.03 o 
 -22   6  12      952.85     1011.63    134.31 o 
 -20   6  12      526.31      476.04    111.59 o 
 -18   6  12     1873.33     2158.73    194.01 o 
 -16   6  12      662.94      618.82    132.67 o 
 -14   6  12     1199.37     1175.55    125.76 o 
 -12   6  12     2841.73     2940.85    186.99 o 
 -10   6  12      368.65      392.91     95.50 o 
  -8   6  12     5243.77     4942.24    235.70 o 
  -6   6  12      275.91      251.55     68.80 o 
  -4   6  12     2852.77     3331.84    178.02 o 
  -2   6  12      750.50      544.07    106.18 o 
   0   6  12      449.90      543.19     93.68 o 
   2   6  12     2513.06     2610.10    163.05 o 
   4   6  12      459.26      548.96    118.06 o 
   6   6  12     2586.55     2512.51    203.33 o 
   8   6  12      168.65      234.60    115.61 o 
  10   6  12     2392.07     2796.45    227.88 o 
  12   6  12      488.61      698.70    321.00 o 
  14   6  12      261.60      165.80    113.33 o 
  16   6  12      552.66      426.42    135.49 o 
  18   6  12        0.25      -13.97    120.81 o 
  20   6  12      292.81      293.87    179.23 o 
 -27   7  12       85.22       19.02     97.86 o 
 -25   7  12        6.25       -3.27     85.67 o 
 -23   7  12       39.42      -59.46     88.57 o 
 -21   7  12       34.08      -14.28     91.04 o 
 -19   7  12       18.86       20.68     94.81 o 
 -17   7  12      214.60      157.16     91.12 o 
 -15   7  12      154.68      163.58    102.33 o 
 -13   7  12       22.40       83.77    101.13 o 
 -11   7  12       92.88      132.93     98.78 o 
  -9   7  12      593.36      666.76    137.80 o 
  -7   7  12       73.81       24.92     81.76 o 
  -5   7  12      171.98      204.49     84.48 o 
  -3   7  12      229.29      148.67     88.09 o 
  -1   7  12      514.04      479.69    116.62 o 
   1   7  12      296.26      366.42    110.97 o 
   3   7  12       14.28       59.75     92.99 o 
   5   7  12       97.19       24.40     98.76 o 
   7   7  12        0.27      130.03    104.94 o 
   9   7  12       15.33       15.33    106.79 o 
  11   7  12       36.00      142.79    120.08 o 
  13   7  12       43.71      114.17    132.58 o 
  15   7  12        1.02       14.38    155.48 o 
  17   7  12        0.07       15.55    166.67 o 
 -22   8  12      172.27      213.06    106.92 o 
 -20   8  12       18.79      -15.20    101.72 o 
 -18   8  12      153.97      424.15    228.17 o 
 -16   8  12      133.44      321.13    138.94 o 
 -14   8  12       31.23       69.39    112.74 o 
 -12   8  12      600.32      548.15    153.04 o 
 -10   8  12       33.37       54.75    118.99 o 
  -8   8  12      175.72      413.52    150.46 o 
  -6   8  12      425.89      419.49    146.66 o 
  -4   8  12     1201.29     1370.80    196.37 o 
  -2   8  12       24.62      274.59    121.34 o 
   0   8  12      255.67      218.32    115.36 o 
   2   8  12       52.07       43.52    107.31 o 
   4   8  12        2.39       34.74    106.44 o 
   6   8  12      207.45      162.43    119.87 o 
   8   8  12       45.74      110.64    119.21 o 
  10   8  12      114.15       29.38    117.97 o 
  12   8  12       15.49        5.60    121.28 o 
 -13   9  12      140.87      313.74    160.54 o 
 -11   9  12       49.03     -100.19    158.08 o 
  -9   9  12       87.34      109.05    158.03 o 
  -7   9  12      157.98      141.53    178.14 o 
  -5   9  12       34.85      -42.78    203.32 o 
  -3   9  12      365.10      539.88    182.78 o 
  -1   9  12       85.54       68.08    124.04 o 
   1   9  12       89.95      142.98    127.63 o 
   3   9  12       41.73      -82.24    113.79 o 
 -39   1  13      247.78      268.21    167.53 o 
 -37   1  13      527.97      278.70    108.40 o 
 -35   1  13        0.21      -64.74     87.30 o 
 -33   1  13     1823.58     1913.12    176.43 o 
 -31   1  13      360.79      186.16     99.43 o 
 -29   1  13     2771.88     2489.40    206.53 o 
 -27   1  13     2706.35     2576.15    211.27 o 
 -25   1  13     1259.12      731.43    381.75 o 
 -23   1  13    10540.73    10765.50    229.47 o 
 -21   1  13      565.24      603.81     73.71 o 
 -19   1  13    10846.73     9932.40    221.91 o 
 -17   1  13     2566.61     2658.00    132.68 o 
 -15   1  13    23404.06    24177.65    387.34 o 
 -13   1  13     7110.79     6551.93    164.05 o 
 -11   1  13    23607.29    23142.19    378.19 o 
  -9   1  13    18777.32    17025.07    355.83 o 
  -7   1  13     8755.18     9518.13    207.49 o 
  -5   1  13     6377.05     5496.47    160.02 o 
  -3   1  13      729.94      700.72     58.09 o 
  -1   1  13    28048.49    27769.03    366.33 o 
   1   1  13     5477.24     5228.23    116.21 o 
   3   1  13    11891.62    10839.04    163.71 o 
   5   1  13    15386.34    15113.86    199.06 o 
   7   1  13     2805.80     2756.76    128.21 o 
   9   1  13    15426.79    15286.09    329.65 o 
  11   1  13       12.30       71.60     70.94 o 
  13   1  13     8229.68     8416.84    305.02 o 
  15   1  13     2092.87     2354.80    166.43 o 
  17   1  13     2460.00     2263.59    169.57 o 
  19   1  13     1722.95     1879.38    163.83 o 
  21   1  13      227.30      184.62    101.81 o 
  23   1  13     1458.94     1315.02    158.33 o 
  25   1  13        0.00      -79.74    102.23 o 
  27   1  13      480.97      346.75    134.01 o 
 -38   2  13      379.24      396.72    139.08 o 
 -36   2  13      144.56      253.28     96.08 o 
 -34   2  13      866.77      779.08    113.22 o 
 -32   2  13     1212.10     1363.95    132.21 o 
 -30   2  13      991.08      885.29    127.42 o 
 -28   2  13     4094.29     4549.10    263.35 o 
 -26   2  13       93.24       30.53     64.98 o 
 -24   2  13    12322.56    12108.54    279.29 o 
 -22   2  13       53.47        5.94     58.58 o 
 -20   2  13     3555.26     3528.19    142.76 o 
 -18   2  13    11102.09    10640.54    223.30 o 
 -16   2  13     6431.46     6371.46    166.27 o 
 -14   2  13    34040.32    34113.80    469.33 o 
 -12   2  13     1981.38     2370.06    113.59 o 
 -10   2  13    24914.31    24020.79    307.86 o 
  -8   2  13     9765.43     9514.17    179.00 o 
  -6   2  13    14482.42    13894.02    233.99 o 
  -4   2  13    16788.00    15408.17    229.13 o 
  -2   2  13     5955.82     5616.05    118.28 o 
   0   2  13    24714.48    23586.89    287.85 o 
   2   2  13      134.07      230.56     41.21 o 
   4   2  13    15199.25    15497.72    214.93 o 
   6   2  13     2123.93     2353.91     94.64 o 
   8   2  13     8904.56     8743.54    298.17 o 
  10   2  13     1738.35     1917.19    137.05 o 
  12   2  13     1343.22     1337.44    128.01 o 
  14   2  13     3816.50     3949.87    204.07 o 
  16   2  13      104.68       15.19     96.97 o 
  18   2  13     2273.02     2416.43    179.93 o 
  20   2  13       19.07      -91.07     89.77 o 
  22   2  13      907.19      811.94    255.36 o 
  24   2  13      291.37      352.17    122.50 o 
  26   2  13      353.80      393.06    133.75 o 
 -37   3  13      155.71      330.22    195.70 o 
 -35   3  13       38.85      139.18    108.01 o 
 -33   3  13        0.17       77.25    134.27 o 
 -31   3  13        7.98      -47.28     79.40 o 
 -29   3  13        2.20      -57.35     88.36 o 
 -27   3  13      141.96       74.70     76.36 o 
 -25   3  13       17.83       78.74     64.27 o 
 -23   3  13      121.99       97.74     70.47 o 
 -21   3  13        3.85      -44.47     65.29 o 
 -19   3  13     1743.40     1815.05    121.86 o 
 -17   3  13      136.64      146.42     69.61 o 
 -15   3  13     1219.55     1254.34    100.09 o 
 -13   3  13      126.42       22.43     51.84 o 
 -11   3  13      254.78      264.16     42.81 o 
  -9   3  13      137.94      136.41     48.03 o 
  -7   3  13      126.60      157.57     48.91 o 
  -5   3  13       44.77      -21.22     37.16 o 
  -3   3  13        0.57      -55.55     37.04 o 
  -1   3  13        7.80      -49.53     39.15 o 
   1   3  13      744.50      647.81     59.44 o 
   3   3  13       10.86      -14.82     41.08 o 
   5   3  13      424.58      437.27     68.10 o 
   7   3  13      619.94      600.04     75.73 o 
   9   3  13      857.04      738.95     83.43 o 
  11   3  13      104.99       97.78     74.93 o 
  13   3  13      105.86      105.34    100.34 o 
  15   3  13      281.81       77.74     81.09 o 
  17   3  13       17.10       18.52     87.33 o 
  19   3  13        9.28        9.97     89.70 o 
  21   3  13       41.71      108.71     97.20 o 
  23   3  13        5.31      127.13    105.23 o 
  25   3  13        5.45      -10.75    108.37 o 
 -34   4  13      358.69      540.23    130.24 o 
 -32   4  13      700.67      574.35    166.89 o 
 -30   4  13      165.86      195.51     93.74 o 
 -28   4  13     4204.47     4390.76    210.09 o 
 -26   4  13      365.29      208.60     75.89 o 
 -24   4  13     1742.09     1950.08    141.80 o 
 -22   4  13     1818.71     1989.64    137.47 o 
 -20   4  13     4238.48     4586.70    242.67 o 
 -18   4  13     7755.93     8012.89    218.75 o 
 -16   4  13     2601.34     2376.20    158.56 o 
 -14   4  13     7543.18     7311.49    253.03 o 
 -12   4  13       24.52       13.44     45.71 o 
 -10   4  13    15695.02    15065.15    240.72 o 
  -8   4  13     2153.78     2019.75     88.40 o 
  -6   4  13     9589.10     9425.96    179.80 o 
  -4   4  13     7326.77     7074.42    178.59 o 
  -2   4  13     3156.13     3377.23    106.19 o 
   0   4  13    19889.65    19284.56    268.52 o 
   2   4  13      102.34       68.03     47.22 o 
   4   4  13    10239.53     9767.51    187.71 o 
   6   4  13       35.90       19.57     54.54 o 
   8   4  13     4973.59     4683.01    231.10 o 
  10   4  13     4495.80     4195.17    180.23 o 
  12   4  13     2878.05     3088.71    176.42 o 
  14   4  13     2756.86     2897.00    179.33 o 
  16   4  13      467.29      526.49    108.79 o 
  18   4  13      876.41      918.94    128.33 o 
  20   4  13      131.41      213.21    107.01 o 
  22   4  13      711.48      314.46    120.74 o 
  24   4  13      186.45      315.91    130.44 o 
 -33   5  13      298.14      364.35    131.28 o 
 -31   5  13       12.55      -15.49     83.82 o 
 -29   5  13      561.54      592.74    144.61 o 
 -27   5  13      428.27      513.67    102.50 o 
 -25   5  13      872.13      783.86    113.05 o 
 -23   5  13      458.40      387.96     95.14 o 
 -21   5  13      110.91        9.77     75.86 o 
 -19   5  13     1824.27     1517.03    140.47 o 
 -17   5  13       72.62       19.86     77.15 o 
 -15   5  13     2372.32     2202.97    160.05 o 
 -13   5  13      985.20     1101.99    122.29 o 
 -11   5  13     2054.13     2253.54    113.43 o 
  -9   5  13     3132.02     2973.19    128.74 o 
  -7   5  13      994.55      829.57     81.08 o 
  -5   5  13     3153.34     3260.98    146.89 o 
  -3   5  13      134.98       70.14     61.60 o 
  -1   5  13     4084.65     4374.42    127.75 o 
   1   5  13     1439.16     1529.77     88.63 o 
   3   5  13     1086.24     1093.95     88.03 o 
   5   5  13     2143.74     2499.94    118.28 o 
   7   5  13     1075.53     1037.56     92.71 o 
   9   5  13      746.04     1139.13     97.42 o 
  11   5  13      374.29      281.28     76.44 o 
  13   5  13     1632.33     1746.93    125.74 o 
  15   5  13      309.84      424.04    112.64 o 
  17   5  13      227.23      146.84     82.04 o 
  19   5  13      650.90      740.46    162.79 o 
  21   5  13       47.40      -54.94    164.26 o 
 -30   6  13        9.75      100.35     92.94 o 
 -28   6  13       18.13       97.59     84.70 o 
 -26   6  13       11.31       15.92     83.84 o 
 -24   6  13       38.86        6.04     81.34 o 
 -22   6  13      133.94      151.57     96.55 o 
 -20   6  13       50.09       86.64     89.06 o 
 -18   6  13      183.53      162.08     96.32 o 
 -16   6  13        1.58      -10.37     98.63 o 
 -14   6  13      144.24      201.37     92.33 o 
 -12   6  13        0.31      -79.90     61.19 o 
 -10   6  13        5.18      -34.04     77.72 o 
  -8   6  13      289.25      252.02     71.35 o 
  -6   6  13      248.81      160.53     67.25 o 
  -4   6  13      367.71      332.95     88.09 o 
  -2   6  13      283.85      237.60    137.32 o 
   0   6  13      281.84      281.46     77.34 o 
   2   6  13       13.29      -84.91     72.39 o 
   4   6  13       83.57      -83.40    104.58 o 
   6   6  13      170.04      250.34    109.68 o 
   8   6  13      285.32      165.86    153.05 o 
  10   6  13       18.12      -71.39    104.40 o 
  12   6  13        8.59      169.98    150.11 o 
  14   6  13      139.60      118.66    127.22 o 
  16   6  13       64.81      150.21    121.49 o 
  18   6  13      197.74      222.99    238.47 o 
  20   6  13       56.83       -7.58    127.44 o 
 -27   7  13      157.37      137.25     83.51 o 
 -25   7  13      281.43      371.34    119.80 o 
 -23   7  13      355.70      574.50    125.69 o 
 -21   7  13       54.76       22.12     95.93 o 
 -19   7  13      795.02      811.94    136.57 o 
 -17   7  13       86.89      219.10     94.50 o 
 -15   7  13     1337.91     1393.09    185.56 o 
 -13   7  13      256.97      252.51    106.42 o 
 -11   7  13      178.79      210.93    104.93 o 
  -9   7  13     1392.18     1103.80    166.30 o 
  -7   7  13      112.06      -18.85     91.37 o 
  -5   7  13     1572.90     1844.84    151.71 o 
  -3   7  13      147.23      246.02     95.45 o 
  -1   7  13     2525.10     2524.56    179.04 o 
   1   7  13       16.14       65.90     95.30 o 
   3   7  13      445.12      477.94    120.08 o 
   5   7  13      393.02      494.18    129.80 o 
   7   7  13       95.91      103.84    135.48 o 
   9   7  13      581.43      523.02    146.76 o 
  11   7  13       18.14      185.79    210.77 o 
  13   7  13      341.07      210.33    174.58 o 
  15   7  13       48.64      -55.67    164.60 o 
 -22   8  13        7.57     -110.10    104.42 o 
 -20   8  13      127.25       82.72    111.91 o 
 -18   8  13       64.72      209.80    116.50 o 
 -16   8  13       15.35      131.36    127.15 o 
 -14   8  13      332.62      349.22    141.91 o 
 -12   8  13       45.92      -44.40    111.92 o 
 -10   8  13      159.06      108.91    163.73 o 
  -8   8  13        0.98      -51.25    160.52 o 
  -6   8  13      100.89        3.41    144.70 o 
  -4   8  13      609.65      484.08    112.25 o 
  -2   8  13      495.40      495.11    114.52 o 
   0   8  13      120.08      123.54    108.57 o 
   2   8  13        0.66        5.73    102.92 o 
   4   8  13      147.17      148.81    113.89 o 
   6   8  13       55.80     -126.34    103.59 o 
   8   8  13       85.59       47.55    166.75 o 
  10   8  13       47.43      151.06    141.81 o 
 -11   9  13        2.15     -160.14    122.13 o 
  -9   9  13       39.97      -47.60    182.05 o 
  -7   9  13        4.78      118.44    146.01 o 
  -5   9  13        1.10      -38.33    152.82 o 
  -3   9  13       74.95       45.81    143.48 o 
  -1   9  13      232.66      212.08    132.46 o 
   1   9  13       33.95       96.74    105.42 o 
 -38   0  14      212.50      187.50    146.91 o 
 -36   0  14      528.55      396.67    162.62 o 
 -34   0  14     1739.97     2298.35    253.21 o 
 -32   0  14      228.81      260.48    143.52 o 
 -30   0  14     1892.37     1856.51    322.62 o 
 -28   0  14      909.03     1015.41    247.87 o 
 -26   0  14     8852.95     7875.12    576.78 o 
 -24   0  14     2608.16     2917.91    268.26 o 
 -22   0  14     1745.80     1695.85    212.21 o 
 -20   0  14    11902.94    11102.29    413.35 o 
 -18   0  14      412.18      333.97     74.09 o 
 -16   0  14    29881.02    30042.32    519.41 o 
 -14   0  14      212.69      162.91     51.25 o 
 -12   0  14    70095.36    68057.02   1015.60 o 
 -10   0  14     6074.32     7637.15    202.20 o 
  -8   0  14    24614.28    23630.78    430.36 o 
  -6   0  14    39967.49    39753.86    811.00 o 
  -4   0  14     4763.76     4673.65    185.37 o 
  -2   0  14    58673.26    56191.26    757.57 o 
   0   0  14       37.29      171.96     53.63 o 
   2   0  14    37686.18    36597.75    581.42 o 
   4   0  14    11557.65    12150.34    272.29 o 
   6   0  14    27170.95    25995.68    459.34 o 
   8   0  14    11277.39    11230.89    394.19 o 
  10   0  14     4723.33     5058.94    274.86 o 
  12   0  14     8576.66     9126.24    375.27 o 
  14   0  14       36.72      -49.55    163.11 o 
  16   0  14     6268.50     6012.08    335.04 o 
  18   0  14      702.83      873.43    276.28 o 
  20   0  14     1288.93     1201.12    306.63 o 
  22   0  14     1243.71     1552.89    312.61 o 
  24   0  14      300.19      454.19    192.50 o 
  26   0  14     1236.69     1860.13    562.87 o 
 -39   1  14      127.46       41.08    119.53 o 
 -37   1  14       80.23      102.76    101.31 o 
 -35   1  14      248.59      253.60    104.57 o 
 -33   1  14       64.62       48.95     81.04 o 
 -31   1  14      781.39      632.48    133.55 o 
 -29   1  14      256.74      115.65    110.86 o 
 -27   1  14     1480.39     1775.28    215.45 o 
 -25   1  14     2033.00     1908.62    186.52 o 
 -23   1  14      225.48      234.93    117.15 o 
 -21   1  14    11892.21    11742.02    233.35 o 
 -19   1  14        3.60       16.06     49.39 o 
 -17   1  14     4041.79     3828.65    219.89 o 
 -15   1  14     3591.65     3655.64    123.14 o 
 -13   1  14     1275.22     1193.53     95.19 o 
 -11   1  14    11043.91    11007.72    236.68 o 
  -9   1  14     5007.77     5219.37    190.71 o 
  -7   1  14      372.30      324.43     65.28 o 
  -5   1  14     6210.99     6976.12    156.00 o 
  -3   1  14      101.79        9.10     37.48 o 
  -1   1  14     4610.05     4222.84    110.99 o 
   1   1  14     2119.61     2198.16    134.36 o 
   3   1  14     4088.02     3918.40    115.57 o 
   5   1  14      998.81     1176.25     61.36 o 
   7   1  14     5297.41     5397.91    153.27 o 
   9   1  14       86.10      136.79     74.47 o 
  11   1  14     1190.34     1207.67    120.31 o 
  13   1  14      808.90      730.15    112.34 o 
  15   1  14      571.06      502.38    103.23 o 
  17   1  14      251.86      295.67     99.41 o 
  19   1  14        2.82      -10.57     91.62 o 
  21   1  14      397.20      496.67    122.39 o 
  23   1  14       13.30      157.26    129.69 o 
  25   1  14      397.64      648.20    141.59 o 
  27   1  14       14.68       -6.75    123.38 o 
 -38   2  14      110.24      201.93    104.50 o 
 -36   2  14      122.15       79.38     90.43 o 
 -34   2  14      378.48      326.60     98.87 o 
 -32   2  14        2.32      -45.35     85.26 o 
 -30   2  14     1808.33     1873.39    165.61 o 
 -28   2  14       31.31      -47.53    102.83 o 
 -26   2  14     2649.44     2585.21    233.99 o 
 -24   2  14       97.96      -95.15    108.59 o 
 -22   2  14       50.81      -12.63     73.73 o 
 -20   2  14     7203.88     7096.59    185.45 o 
 -18   2  14      316.72      190.06     63.66 o 
 -16   2  14     9942.70     9572.77    381.12 o 
 -14   2  14      731.29      622.64     74.28 o 
 -12   2  14     8512.99     7896.76    181.45 o 
 -10   2  14     1096.71     1022.26    100.07 o 
  -8   2  14     4261.68     4326.95    246.04 o 
  -6   2  14     1002.96      931.85     75.33 o 
  -4   2  14     4377.59     4167.21    113.33 o 
  -2   2  14     6762.56     6106.60    127.07 o 
   0   2  14      332.13      402.24     49.05 o 
   2   2  14     7463.67     7321.36    140.57 o 
   4   2  14     3368.12     3668.90    104.22 o 
   6   2  14     1381.55     1426.41     81.90 o 
   8   2  14     5150.40     5194.78    169.53 o 
  10   2  14      498.32      427.88     95.59 o 
  12   2  14     2672.70     2474.79    163.72 o 
  14   2  14       75.33      -44.23     75.67 o 
  16   2  14     2223.25     1932.77    160.91 o 
  18   2  14       90.88      247.92    101.10 o 
  20   2  14      599.84      524.39    118.91 o 
  22   2  14      188.01      116.25    107.12 o 
  24   2  14      180.06      137.15    112.25 o 
  26   2  14       60.41       90.25    118.45 o 
 -37   3  14       13.94      -41.32    104.19 o 
 -35   3  14     1229.74     1752.96    217.69 o 
 -33   3  14      268.16      389.54    117.50 o 
 -31   3  14     1857.03     1870.96    165.12 o 
 -29   3  14     2433.18     2824.47    189.38 o 
 -27   3  14     3151.33     2944.06    153.50 o 
 -25   3  14     3923.78     3858.36    180.47 o 
 -23   3  14     1191.31     1151.91    110.74 o 
 -21   3  14     7951.67     7884.81    212.21 o 
 -19   3  14     1611.26     1859.78    123.17 o 
 -17   3  14    14928.26    14060.86    278.42 o 
 -15   3  14    14055.35    13624.21    269.97 o 
 -13   3  14     5909.53     5942.64    171.27 o 
 -11   3  14    29717.42    29533.47    382.93 o 
  -9   3  14      747.64      732.82     71.73 o 
  -7   3  14    21627.68    21584.24    330.88 o 
  -5   3  14     2666.10     2621.60    100.93 o 
  -3   3  14    16058.54    14648.60    294.86 o 
  -1   3  14     5823.25     5597.09    138.03 o 
   1   3  14     8813.92     8824.58    167.39 o 
   3   3  14     5727.92     5472.84    133.06 o 
   5   3  14       92.12       83.60     57.79 o 
   7   3  14     9971.53     9963.94    224.81 o 
   9   3  14      121.95      268.54     81.32 o 
  11   3  14     3805.77     4355.77    208.64 o 
  13   3  14     1412.28     1452.48    136.73 o 
  15   3  14     2845.13     2704.59    217.94 o 
  17   3  14     2403.69     2477.19    181.33 o 
  19   3  14      166.93       75.35     99.12 o 
  21   3  14     1424.99     1488.68    164.52 o 
  23   3  14        5.22      -67.51    101.38 o 
  25   3  14      327.75      230.38    120.37 o 
 -34   4  14       11.10      117.63    116.49 o 
 -32   4  14       31.87      -52.43    102.68 o 
 -30   4  14      456.86      249.05    164.91 o 
 -28   4  14        4.02      -32.32     73.26 o 
 -26   4  14     1281.94     1355.91    130.51 o 
 -24   4  14       90.28       -6.03     72.43 o 
 -22   4  14      491.11      398.63     88.37 o 
 -20   4  14       21.36      109.22     74.43 o 
 -18   4  14        1.66        0.67     68.49 o 
 -16   4  14      416.58      334.31     79.41 o 
 -14   4  14        1.12      -76.63     68.98 o 
 -12   4  14      206.13      181.29     78.71 o 
 -10   4  14      211.08      207.30     57.83 o 
  -8   4  14     2619.30     2763.29    173.04 o 
  -6   4  14      379.82      406.65     58.54 o 
  -4   4  14     1777.66     1816.67     85.42 o 
  -2   4  14     5166.93     5064.04    126.53 o 
   0   4  14      528.43      512.31     61.83 o 
   2   4  14     2926.82     3171.17    109.31 o 
   4   4  14     1309.96     1491.48     99.09 o 
   6   4  14       13.72       30.58     57.29 o 
   8   4  14     1438.24     1927.89    129.08 o 
  10   4  14       94.31       48.68     71.89 o 
  12   4  14      458.45      422.13     98.79 o 
  14   4  14        0.12     -114.26     76.18 o 
  16   4  14      312.27      365.07    108.28 o 
  18   4  14      162.10      112.95    100.39 o 
  20   4  14      170.73      131.52    106.62 o 
  22   4  14       87.12       81.21    100.49 o 
 -33   5  14       23.34        7.58    155.50 o 
 -31   5  14      413.10      364.18    127.84 o 
 -29   5  14      191.67      278.30    100.53 o 
 -27   5  14        7.23      -71.28     72.23 o 
 -25   5  14     1537.16     1781.03    155.71 o 
 -23   5  14       25.98       -2.48     79.45 o 
 -21   5  14     1764.00     1783.77    140.52 o 
 -19   5  14      534.23      516.40    105.68 o 
 -17   5  14     2643.57     2836.20    294.94 o 
 -15   5  14      639.62      801.22    108.55 o 
 -13   5  14     1756.13     1849.22    263.60 o 
 -11   5  14     2020.91     2064.36    154.18 o 
  -9   5  14      159.30      159.80     60.73 o 
  -7   5  14     3840.37     3832.34    147.51 o 
  -5   5  14      276.02      353.54     72.30 o 
  -3   5  14     1358.04     1572.03    112.24 o 
  -1   5  14     4588.01     4532.19    153.65 o 
   1   5  14     3200.00     3337.86    127.19 o 
   3   5  14     1577.57     1641.57     98.60 o 
   5   5  14       99.05      159.97     57.66 o 
   7   5  14     2159.38     2314.17    117.38 o 
   9   5  14      380.03      315.37     77.86 o 
  11   5  14     1445.38     1403.81    114.32 o 
  13   5  14      291.75      404.78     84.77 o 
  15   5  14      493.13      394.26     88.78 o 
  17   5  14       17.17      -28.78     80.21 o 
  19   5  14        1.31     -145.05    113.94 o 
  21   5  14      354.80      203.81    176.14 o 
 -30   6  14      505.70      516.47    109.24 o 
 -28   6  14       43.97       86.09     85.29 o 
 -26   6  14      904.07      997.86    132.14 o 
 -24   6  14      186.84      194.73     93.84 o 
 -22   6  14      659.03      672.01    122.31 o 
 -20   6  14     1090.43     1384.13    150.17 o 
 -18   6  14      532.96      534.64    114.91 o 
 -16   6  14     1484.62     1553.73    151.58 o 
 -14   6  14       92.27       24.25     85.89 o 
 -12   6  14     1894.64     1858.63    202.59 o 
 -10   6  14      936.71      990.91    135.82 o 
  -8   6  14     1325.81     1207.35    111.32 o 
  -6   6  14     1304.65     1219.32    117.93 o 
  -4   6  14       17.57      -22.29     64.17 o 
  -2   6  14     4928.47     4839.32    205.19 o 
   0   6  14      247.61      196.71     76.97 o 
   2   6  14     2787.94     3219.79    222.06 o 
   4   6  14       26.74      -24.99     80.43 o 
   6   6  14     1246.36     1337.05    164.16 o 
   8   6  14      953.87     1029.31    155.99 o 
  10   6  14      337.97      738.86    193.31 o 
  12   6  14     1307.68     1395.07    227.42 o 
  14   6  14       10.55      -88.19    133.94 o 
  16   6  14      456.19      508.84    196.89 o 
  18   6  14        6.34      198.66    135.79 o 
 -27   7  14       10.35      122.16     94.93 o 
 -25   7  14       63.20      -18.66     96.96 o 
 -23   7  14       90.39       77.22    103.44 o 
 -21   7  14        8.35      -82.13     94.69 o 
 -19   7  14       16.48       66.85     98.67 o 
 -17   7  14      238.06      282.47    107.94 o 
 -15   7  14       77.63      154.30     88.95 o 
 -13   7  14        5.96       19.09     92.14 o 
 -11   7  14      288.79      287.80    105.18 o 
  -9   7  14        8.80       21.19     90.07 o 
  -7   7  14       93.52       47.92    125.85 o 
  -5   7  14       26.78       -7.09     83.49 o 
  -3   7  14        4.75      204.14     97.19 o 
  -1   7  14      181.70      117.58     87.52 o 
   1   7  14       23.54       79.20     83.53 o 
   3   7  14       68.80       14.08    102.31 o 
   5   7  14       15.17      -94.75     94.98 o 
   7   7  14       69.78      -49.84    104.73 o 
   9   7  14        9.25       34.64    114.25 o 
  11   7  14       11.29       76.73    145.69 o 
  13   7  14       16.70       -8.05    171.03 o 
  15   7  14        1.26       17.08    154.99 o 
 -20   8  14       81.70       34.42    107.74 o 
 -18   8  14       12.97       31.84    102.53 o 
 -16   8  14      282.83      368.22    149.11 o 
 -14   8  14        2.80     -104.49    116.30 o 
 -12   8  14      126.61       19.14    124.82 o 
 -10   8  14        2.28      148.22    164.51 o 
  -8   8  14        5.24      -39.80    204.97 o 
  -6   8  14      873.59      668.98    190.07 o 
  -4   8  14      256.93      451.13    166.85 o 
  -2   8  14      326.45      273.42    106.77 o 
   0   8  14       89.89     -106.52     84.83 o 
   2   8  14      129.87      265.46    105.23 o 
   4   8  14       24.35      161.33    117.59 o 
   6   8  14       61.48       44.73    140.49 o 
   8   8  14       66.93      185.78    130.59 o 
  -9   9  14       24.62      -49.67    146.83 o 
  -7   9  14      314.27      563.83    192.06 o 
  -5   9  14       55.09      416.52    175.63 o 
  -3   9  14      392.07      305.04    390.65 o 
 -37   1  15      569.65      675.62    132.10 o 
 -35   1  15      549.05      680.72    126.65 o 
 -33   1  15     1138.48      896.03    135.83 o 
 -31   1  15     1592.99     1896.81    200.96 o 
 -29   1  15      612.46      182.83    166.08 o 
 -27   1  15     3237.89     3333.73    365.38 o 
 -25   1  15        6.92      -16.29     93.68 o 
 -23   1  15     4644.50     5103.38    284.69 o 
 -21   1  15      799.79      824.86    107.62 o 
 -19   1  15     6001.14     5882.18    189.08 o 
 -17   1  15     7801.68     7228.31    168.42 o 
 -15   1  15     5081.15     5109.44    171.26 o 
 -13   1  15    25801.08    25848.88    428.75 o 
 -11   1  15        5.86       23.83     45.47 o 
  -9   1  15    57346.40    58533.78    792.03 o 
  -7   1  15     2275.43     1840.64    112.62 o 
  -5   1  15    17990.59    18555.59    325.97 o 
  -3   1  15    20109.97    19621.33    277.77 o 
  -1   1  15     4487.47     4519.24    182.50 o 
   1   1  15    19455.54    18915.74    378.39 o 
   3   1  15        5.86       49.44     37.77 o 
   5   1  15    16787.15    16214.12    219.16 o 
   7   1  15     1475.55     1387.57    119.47 o 
   9   1  15     7597.80     7312.24    243.41 o 
  11   1  15     4824.18     4480.55    216.90 o 
  13   1  15     1787.12     1868.88    150.74 o 
  15   1  15     4437.19     4774.85    236.68 o 
  17   1  15      393.15      396.76    108.47 o 
  19   1  15     2615.35     2832.11    206.16 o 
  21   1  15      111.81      129.61    100.95 o 
  23   1  15      996.96     1191.53    165.44 o 
  25   1  15      103.35      206.58    125.29 o 
 -38   2  15      257.90       35.32    101.50 o 
 -36   2  15      773.17      914.98    127.71 o 
 -34   2  15      146.63      105.04     91.12 o 
 -32   2  15     1881.23     2027.66    172.38 o 
 -30   2  15       30.41       76.73    116.16 o 
 -28   2  15     2698.11     2273.40    213.15 o 
 -26   2  15     5266.03     6064.83    323.61 o 
 -24   2  15     9873.92     9663.79    301.84 o 
 -22   2  15     2036.89     2228.43    128.32 o 
 -20   2  15       41.90      -14.33     76.82 o 
 -18   2  15    16648.69    16334.56    437.39 o 
 -16   2  15     3678.16     3502.00    142.31 o 
 -14   2  15    14652.77    13875.05    259.08 o 
 -12   2  15     5517.77     5141.36    169.02 o 
 -10   2  15     4640.75     4312.84    167.86 o 
  -8   2  15     6474.33     5967.64    175.18 o 
  -6   2  15     2193.75     1866.00    101.45 o 
  -4   2  15    11010.16    10182.87    186.52 o 
  -2   2  15      706.38      675.94     60.91 o 
   0   2  15    12773.31    12828.78    199.91 o 
   2   2  15     1731.77     2035.46     89.32 o 
   4   2  15     8169.33     7895.38    257.31 o 
   6   2  15     7675.44     7052.84    189.24 o 
   8   2  15      899.72      727.67    143.61 o 
  10   2  15     4684.55     4818.66    210.61 o 
  12   2  15       93.21       94.27     82.75 o 
  14   2  15     1528.57     1669.36    151.15 o 
  16   2  15      602.88      808.40    174.79 o 
  18   2  15     1140.63      891.47    127.48 o 
  20   2  15      738.82      786.13    134.45 o 
  22   2  15      134.60      127.88    140.30 o 
  24   2  15      468.29      481.94    137.16 o 
 -37   3  15       37.22       68.62    114.79 o 
 -35   3  15        0.83       92.37    109.98 o 
 -33   3  15       22.14      112.20    121.17 o 
 -31   3  15       14.90       17.55     96.44 o 
 -29   3  15       53.00      111.31     83.38 o 
 -27   3  15        4.30      -21.84    104.97 o 
 -25   3  15       27.33      -11.04     99.57 o 
 -23   3  15       77.81       88.95     71.01 o 
 -21   3  15      601.54      616.86     90.99 o 
 -19   3  15      135.99      212.21     74.86 o 
 -17   3  15      553.06      510.19     80.99 o 
 -15   3  15      102.06       97.85     67.84 o 
 -13   3  15      137.48      207.28     66.07 o 
 -11   3  15       97.75       69.13     84.82 o 
  -9   3  15      104.23       98.44     50.23 o 
  -7   3  15      109.42      106.10     48.28 o 
  -5   3  15     1200.30     1227.98     73.83 o 
  -3   3  15      295.96      314.35     57.33 o 
  -1   3  15      263.19       38.15     55.98 o 
   1   3  15      395.08      272.63     49.04 o 
   3   3  15       80.40      172.72     46.87 o 
   5   3  15        0.78      -81.82     54.55 o 
   7   3  15      110.50      178.20     65.88 o 
   9   3  15        0.28        1.18     70.11 o 
  11   3  15      933.46      563.08     99.00 o 
  13   3  15      385.05      226.93     92.61 o 
  15   3  15        2.77      -29.24     78.67 o 
  17   3  15        0.51     -111.72     84.76 o 
  19   3  15       13.10      -78.84     95.11 o 
  21   3  15       15.94      126.08    104.39 o 
  23   3  15        4.93     -105.68    103.14 o 
 -34   4  15        8.79       23.84    110.65 o 
 -32   4  15     1184.66     1369.45    190.64 o 
 -30   4  15      300.21      453.93    137.45 o 
 -28   4  15     2623.13     2665.92    196.13 o 
 -26   4  15     1149.51     1262.90    127.96 o 
 -24   4  15     1452.85     1476.61    127.12 o 
 -22   4  15     5121.23     5633.02    236.22 o 
 -20   4  15       47.66      -89.11     64.59 o 
 -18   4  15     9043.85     9202.83    236.42 o 
 -16   4  15      145.03      113.06     72.09 o 
 -14   4  15     9450.09     9605.04    287.14 o 
 -12   4  15     4994.73     5090.99    270.33 o 
 -10   4  15     7495.89     7094.78    144.33 o 
  -8   4  15     6980.75     6868.67    152.74 o 
  -6   4  15      330.25      369.10     60.80 o 
  -4   4  15    10501.92    10301.85    220.14 o 
  -2   4  15      134.88      125.89     57.23 o 
   0   4  15     5116.51     5034.91    135.61 o 
   2   4  15     1421.34     1315.46     80.45 o 
   4   4  15     4272.37     4401.01    180.99 o 
   6   4  15     1176.06     1442.45    102.76 o 
   8   4  15      122.51       97.02     62.85 o 
  10   4  15     4872.62     5251.36    320.83 o 
  12   4  15       89.25       11.96     78.71 o 
  14   4  15     1396.11     1620.08    150.68 o 
  16   4  15      280.67      185.36    113.20 o 
  18   4  15      508.95      422.85    116.49 o 
  20   4  15      549.08      740.26    147.47 o 
  22   4  15       64.88      135.41    107.74 o 
 -33   5  15       96.62      244.21    129.86 o 
 -31   5  15      219.75       69.68    128.19 o 
 -29   5  15       48.48       33.92     83.78 o 
 -27   5  15     1092.69     1122.32    183.60 o 
 -25   5  15       53.20      104.35     86.53 o 
 -23   5  15     1271.73      999.79    119.07 o 
 -21   5  15        8.17      -45.02     74.23 o 
 -19   5  15     1255.09     1153.31    119.44 o 
 -17   5  15      668.40      749.43    116.02 o 
 -15   5  15     2057.35     1960.66    156.02 o 
 -13   5  15     1452.60     1571.24    145.13 o 
 -11   5  15      200.36      281.31     94.55 o 
  -9   5  15     4455.79     4343.34    242.83 o 
  -7   5  15      451.84      364.84     72.42 o 
  -5   5  15     2636.83     3089.20    146.29 o 
  -3   5  15     1836.45     2039.07    218.14 o 
  -1   5  15       72.68       70.25     74.42 o 
   1   5  15     6606.32     6499.96    159.18 o 
   3   5  15      282.30      362.19     89.96 o 
   5   5  15     3271.82     3494.03    140.03 o 
   7   5  15      434.32      438.03     74.14 o 
   9   5  15     2170.39     2442.95    139.90 o 
  11   5  15      196.85      125.39     72.22 o 
  13   5  15      265.58      486.10     92.08 o 
  15   5  15      352.13      406.86     91.05 o 
  17   5  15        3.80       20.38     78.90 o 
  19   5  15      535.05      457.50    134.59 o 
 -30   6  15       10.75      -19.57     92.44 o 
 -28   6  15        0.41       45.71     89.36 o 
 -26   6  15       58.31        5.65     94.14 o 
 -24   6  15        0.74        5.83     89.17 o 
 -22   6  15      178.86      196.08     93.36 o 
 -20   6  15        0.01      -41.87     86.50 o 
 -18   6  15      151.76      107.05     96.21 o 
 -16   6  15       43.51       -6.30     96.28 o 
 -14   6  15      495.16      549.68    124.61 o 
 -12   6  15       56.30       14.96     84.89 o 
 -10   6  15       71.54      -30.53    104.45 o 
  -8   6  15       80.41        0.80     88.88 o 
  -6   6  15       94.81        4.17     67.01 o 
  -4   6  15     2863.55     2911.70    164.03 o 
  -2   6  15      321.67      301.49     91.21 o 
   0   6  15        0.88      -30.53     75.29 o 
   2   6  15      177.77      252.70     81.93 o 
   4   6  15        0.60      -11.54     71.42 o 
   6   6  15      160.90       86.56    108.85 o 
   8   6  15       96.40       82.43    145.06 o 
  10   6  15        4.85      157.67    315.15 o 
  12   6  15        5.01      244.90    158.82 o 
  14   6  15      159.33        7.24    161.76 o 
  16   6  15       17.32       49.14    236.51 o 
 -25   7  15        0.01      148.57    104.47 o 
 -23   7  15      651.33      819.98    143.58 o 
 -21   7  15       59.14      -59.05    101.09 o 
 -19   7  15      515.34      540.57    122.40 o 
 -17   7  15      345.49      383.93    114.60 o 
 -15   7  15      324.26      260.60    110.93 o 
 -13   7  15      612.05      486.21    116.28 o 
 -11   7  15       58.58      -16.31     92.76 o 
  -9   7  15      332.35      317.65    121.98 o 
  -7   7  15      244.17      193.86    148.32 o 
  -5   7  15     1409.91     1522.35    219.91 o 
  -3   7  15      477.56      746.41    115.99 o 
  -1   7  15      256.59      415.02    104.50 o 
   1   7  15     1223.10     1315.57    142.18 o 
   3   7  15      161.79      139.17     91.26 o 
   5   7  15      718.34      717.44    125.99 o 
   7   7  15      102.06      110.04    126.93 o 
   9   7  15      559.56      430.70    178.05 o 
  11   7  15      108.86      158.45    165.44 o 
  13   7  15      163.15      185.30    169.01 o 
 -20   8  15       14.22     -137.77    124.12 o 
 -18   8  15      116.00       99.74    127.57 o 
 -16   8  15       55.78      -70.48    100.44 o 
 -14   8  15      210.99      160.55    131.41 o 
 -12   8  15       68.38       84.57    134.98 o 
 -10   8  15       68.24       78.99    128.23 o 
  -8   8  15      154.92      210.14    157.38 o 
  -6   8  15        7.21      153.75    172.08 o 
  -4   8  15      255.86      332.53    158.80 o 
  -2   8  15       32.52      362.17    165.77 o 
   0   8  15      206.72       74.59     98.44 o 
   2   8  15       29.90       40.53     94.87 o 
   4   8  15       38.86      146.52    103.06 o 
   6   8  15       87.84      118.13    107.07 o 
   8   8  15        0.88      132.36    110.47 o 
 -38   0  16      670.74      564.04    180.77 o 
 -36   0  16        0.68      -99.92    128.23 o 
 -34   0  16     1582.73     1585.32    225.42 o 
 -32   0  16      172.02      517.27    223.95 o 
 -30   0  16     2361.91     2538.53    375.55 o 
 -28   0  16     3044.31     3790.76    438.64 o 
 -26   0  16     1599.21     1923.96    236.79 o 
 -24   0  16    18510.30    17541.88    861.87 o 
 -22   0  16    13687.20    12589.16    471.25 o 
 -20   0  16     1240.92     1341.33    250.41 o 
 -18   0  16     3878.64     4692.01    313.77 o 
 -16   0  16    22401.78    22735.33   1548.53 o 
 -14   0  16    17146.41    18047.48    357.54 o 
 -12   0  16    23184.67    22624.29    428.17 o 
 -10   0  16    30417.25    31451.37    581.39 o 
  -8   0  16      240.14      147.11     97.84 o 
  -6   0  16    42168.10    40613.98    682.24 o 
  -4   0  16     4287.56     3941.43    159.44 o 
  -2   0  16    17511.32    17574.66    322.94 o 
   0   0  16    11113.48    10802.91    232.17 o 
   2   0  16    13298.21    13425.63    309.04 o 
   4   0  16    14847.21    15302.56    848.01 o 
   6   0  16     3012.16     2594.47    224.59 o 
   8   0  16    16112.87    15202.28    489.85 o 
  10   0  16      413.12      218.17    152.79 o 
  12   0  16     7558.67     7415.20    562.57 o 
  14   0  16     3555.06     3862.63    306.79 o 
  16   0  16     1286.97     1626.96    292.72 o 
  18   0  16     2650.88     2600.33    287.40 o 
  20   0  16      293.51      231.38    155.15 o 
  22   0  16     1525.09     1671.96    300.05 o 
  24   0  16       61.06     -223.02    220.51 o 
 -37   1  16        5.55      114.68    105.40 o 
 -35   1  16       30.82      -23.51     90.38 o 
 -33   1  16      475.33      577.45    123.02 o 
 -31   1  16      253.15      122.27    141.10 o 
 -29   1  16     1304.98     1508.89    183.06 o 
 -27   1  16      172.53      158.17    109.00 o 
 -25   1  16     1960.48     2184.92    204.84 o 
 -23   1  16     3384.69     3340.79    238.62 o 
 -21   1  16     3608.75     3152.70    228.62 o 
 -19   1  16      214.10      179.49     60.67 o 
 -17   1  16       24.83        3.41     60.83 o 
 -15   1  16     3287.56     3226.55    275.30 o 
 -13   1  16       14.90       78.71     57.77 o 
 -11   1  16     6048.37     6178.65    143.08 o 
  -9   1  16      330.78      261.63     70.45 o 
  -7   1  16     3214.82     2983.85    142.54 o 
  -5   1  16     3083.62     3094.30    129.28 o 
  -3   1  16       42.02      124.18     47.26 o 
  -1   1  16     9007.88     8506.40    167.59 o 
   1   1  16       47.25       87.13     40.52 o 
   3   1  16     5965.74     6007.23    137.11 o 
   5   1  16       70.94       93.31     45.52 o 
   7   1  16     2068.90     2068.35    145.95 o 
   9   1  16      595.52      488.03     94.14 o 
  11   1  16       70.22       27.92     75.71 o 
  13   1  16      375.94      441.25     99.73 o 
  15   1  16       72.52      185.49     94.31 o 
  17   1  16      235.61      361.79    111.82 o 
  19   1  16        3.48      -77.05     88.81 o 
  21   1  16      204.37      184.36    113.08 o 
  23   1  16      215.71      368.77    134.89 o 
  25   1  16      156.53       73.68    129.60 o 
 -38   2  16      373.61      476.04    120.93 o 
 -36   2  16        7.04      -23.79     92.09 o 
 -34   2  16      333.24      379.55    115.15 o 
 -32   2  16      407.49      432.58    114.01 o 
 -30   2  16     1348.82      959.34    504.64 o 
 -28   2  16      418.22      414.47    137.79 o 
 -26   2  16     1653.30     1682.24    268.31 o 
 -24   2  16      382.15      350.45    129.25 o 
 -22   2  16      392.23      263.72     73.61 o 
 -20   2  16     1625.34     1716.10    115.73 o 
 -18   2  16     2249.29     2341.31    127.34 o 
 -16   2  16     2230.53     2094.97    120.75 o 
 -14   2  16     4381.36     4474.39    171.30 o 
 -12   2  16       85.32       50.49     63.48 o 
 -10   2  16    16711.58    16360.66    267.08 o 
  -8   2  16     4805.38     4668.42    166.91 o 
  -6   2  16     8037.83     7730.48    283.16 o 
  -4   2  16        1.84       43.62     47.62 o 
  -2   2  16    10047.39     9470.30    170.69 o 
   0   2  16     2357.04     2661.69    122.32 o 
   2   2  16     2254.78     2363.74     96.71 o 
   4   2  16     4152.08     3889.44    112.57 o 
   6   2  16       72.29      -24.51     58.60 o 
   8   2  16     3632.17     3333.49    271.31 o 
  10   2  16      178.21       60.16     78.53 o 
  12   2  16     2481.99     2391.15    170.54 o 
  14   2  16      334.99      393.45    104.12 o 
  16   2  16      614.02      397.13    121.49 o 
  18   2  16      570.94      386.50    113.80 o 
  20   2  16      136.26       11.78    100.01 o 
  22   2  16      201.94       45.79    134.34 o 
  24   2  16        0.04      -53.05    117.42 o 
 -37   3  16      155.26       40.71    114.97 o 
 -35   3  16      392.18      713.44    143.06 o 
 -33   3  16     1581.88     1503.86    202.37 o 
 -31   3  16      127.74      -63.49     86.77 o 
 -29   3  16     4163.97     4441.37    295.95 o 
 -27   3  16       18.65       75.85    116.34 o 
 -25   3  16     4554.25     4420.29    218.64 o 
 -23   3  16     1118.67     1401.64    116.55 o 
 -21   3  16     2665.88     2771.43    151.18 o 
 -19   3  16     8933.68     8807.02    246.03 o 
 -17   3  16       16.31      -16.74     63.61 o 
 -15   3  16    15869.91    15315.47    296.23 o 
 -13   3  16       67.15      135.73     81.00 o 
 -11   3  16    14548.38    13663.82    422.29 o 
  -9   3  16     4100.21     4366.63    158.08 o 
  -7   3  16    21393.27    20151.39    420.64 o 
  -5   3  16     3242.94     3165.63    125.18 o 
  -3   3  16     2662.27     2637.25    115.86 o 
  -1   3  16     8663.47     8149.52    153.44 o 
   1   3  16      698.94      795.53     65.27 o 
   3   3  16     5964.21     5654.81    129.16 o 
   5   3  16     1345.45     1319.26    103.02 o 
   7   3  16     3280.72     3350.25    182.27 o 
   9   3  16     1340.15     1404.80    142.89 o 
  11   3  16      670.21      899.96    117.01 o 
  13   3  16     2912.43     3071.71    194.57 o 
  15   3  16        3.67      -39.08     85.29 o 
  17   3  16     2376.67     2652.71    192.56 o 
  19   3  16       58.79      228.86    113.74 o 
  21   3  16      513.33      368.39    125.19 o 
  23   3  16      287.61      370.39    132.56 o 
 -34   4  16       25.08       65.23    116.52 o 
 -32   4  16       12.13       87.07    132.69 o 
 -30   4  16      158.94       43.44    111.79 o 
 -28   4  16       24.38     -149.05     99.36 o 
 -26   4  16      349.90      291.16     90.13 o 
 -24   4  16      260.68      173.97     81.08 o 
 -22   4  16      482.61      401.08     88.87 o 
 -20   4  16     1175.19      972.45    105.48 o 
 -18   4  16      362.86      360.29     86.30 o 
 -16   4  16     2187.57     2001.74    136.48 o 
 -14   4  16      795.73      783.00     99.80 o 
 -12   4  16     1228.20     1294.20    114.25 o 
 -10   4  16      562.47      385.91     79.65 o 
  -8   4  16      173.98      248.83     63.53 o 
  -6   4  16     1243.39     1237.36     96.59 o 
  -4   4  16        9.28       45.93     47.96 o 
  -2   4  16      466.15      492.17     66.84 o 
   0   4  16     2419.56     2467.65    111.02 o 
   2   4  16      413.47      478.78     66.58 o 
   4   4  16     1629.05     1597.57    118.74 o 
   6   4  16      551.94      582.28     80.84 o 
   8   4  16     1060.23     1340.51    119.31 o 
  10   4  16       38.47       85.45     78.47 o 
  12   4  16      599.11      893.50    118.71 o 
  14   4  16      168.43      210.86     97.25 o 
  16   4  16       94.34       87.28     94.98 o 
  18   4  16      135.45      122.83     98.16 o 
  20   4  16        2.13       -6.42    106.68 o 
 -33   5  16      184.22       35.09    166.16 o 
 -31   5  16        1.11      -41.47    107.16 o 
 -29   5  16      507.58      850.51    197.65 o 
 -27   5  16      167.35       68.61     90.72 o 
 -25   5  16     1144.56     1118.53    127.22 o 
 -23   5  16      552.38      625.38    107.17 o 
 -21   5  16      649.78      625.38    104.78 o 
 -19   5  16     1858.72     2370.82    157.63 o 
 -17   5  16      374.68      213.90     84.16 o 
 -15   5  16     2630.33     2948.38    186.29 o 
 -13   5  16      132.34       51.58     82.28 o 
 -11   5  16     2474.69     2181.79    159.91 o 
  -9   5  16     2091.08     1917.56    174.94 o 
  -7   5  16     1336.27     1452.43    105.65 o 
  -5   5  16      807.07      888.06     91.46 o 
  -3   5  16        1.13       20.49     63.55 o 
  -1   5  16     3191.28     3317.38    161.47 o 
   1   5  16      276.10      338.83     74.78 o 
   3   5  16     3226.93     3570.96    154.43 o 
   5   5  16       14.95       59.95     58.04 o 
   7   5  16      355.70      328.26     71.03 o 
   9   5  16      882.73      789.48     97.11 o 
  11   5  16      145.68      113.42     75.55 o 
  13   5  16      686.04      473.13     96.71 o 
  15   5  16       36.53       46.54     80.65 o 
  17   5  16      132.35      -26.50     86.57 o 
  19   5  16       35.45      -24.74    111.21 o 
 -30   6  16      140.99       98.58    184.24 o 
 -28   6  16      454.26      496.25    179.74 o 
 -26   6  16      300.87      375.91    109.58 o 
 -24   6  16      956.43      899.65    141.73 o 
 -22   6  16       97.12      -19.15     87.61 o 
 -20   6  16     1663.62     1737.95    152.32 o 
 -18   6  16        1.07      -86.22     84.40 o 
 -16   6  16     2080.64     2278.47    180.96 o 
 -14   6  16      504.52      364.41    106.57 o 
 -12   6  16     1977.46     2195.15    174.16 o 
 -10   6  16     1950.15     2138.15    368.65 o 
  -8   6  16      546.85      508.40    120.23 o 
  -6   6  16      565.14      661.40    131.14 o 
  -4   6  16     1302.47     1147.26    113.89 o 
  -2   6  16     2948.24     2877.92    158.05 o 
   0   6  16     1558.58     1399.31    123.04 o 
   2   6  16     1483.35     1566.61    129.93 o 
   4   6  16     1603.47     1736.74    156.30 o 
   6   6  16      397.71      573.69    137.57 o 
   8   6  16      989.51     1090.58    214.05 o 
  10   6  16      170.61      202.86    151.51 o 
  12   6  16      783.70      654.21    197.54 o 
  14   6  16      120.55      162.51    176.98 o 
  16   6  16      240.18      222.51    183.41 o 
 -25   7  16      122.22      242.59    110.03 o 
 -23   7  16        1.40      -85.29     91.19 o 
 -21   7  16       10.09       54.13    105.44 o 
 -19   7  16        3.87       -3.40     93.65 o 
 -17   7  16       11.66      -19.85     95.26 o 
 -15   7  16        1.61     -126.27     84.18 o 
 -13   7  16        0.45      -49.41     86.17 o 
 -11   7  16       32.15      -85.02    150.83 o 
  -9   7  16       14.39       59.54    107.01 o 
  -7   7  16        1.46       87.16    136.65 o 
  -5   7  16        9.64      -82.83    168.94 o 
  -3   7  16        0.81       51.37    107.01 o 
  -1   7  16      104.86      -29.50     89.16 o 
   1   7  16        0.12       66.96     90.46 o 
   3   7  16       21.30      135.69     92.91 o 
   5   7  16        6.94      112.69    110.04 o 
   7   7  16       44.78       12.07    108.80 o 
   9   7  16        9.59      -51.96    145.93 o 
  11   7  16        7.44       70.05    167.19 o 
 -20   8  16       83.43      166.12    122.90 o 
 -18   8  16       95.29       -8.91    110.70 o 
 -16   8  16      289.98      100.60    190.24 o 
 -14   8  16       14.81       94.96    136.20 o 
 -12   8  16      126.53       40.58    227.16 o 
 -10   8  16        6.98       20.88    138.20 o 
  -8   8  16       11.03      169.42    156.14 o 
  -6   8  16      126.65      294.56    169.53 o 
  -4   8  16       21.55       15.78    134.25 o 
  -2   8  16      328.60      281.91    144.70 o 
   0   8  16       72.31      117.45    145.57 o 
   2   8  16       51.75       97.50    100.04 o 
   4   8  16      238.36      237.68    111.58 o 
   6   8  16        8.29        3.06    101.60 o 
 -37   1  17      284.91      163.34    111.40 o 
 -35   1  17      847.45     1206.07    172.24 o 
 -33   1  17        7.58     -133.63    152.22 o 
 -31   1  17     3026.59     3463.61    263.03 o 
 -29   1  17      263.71      508.21    208.66 o 
 -27   1  17     8048.32     7336.25    308.22 o 
 -25   1  17      532.40      868.75    174.96 o 
 -23   1  17     4573.62     4153.98    266.12 o 
 -21   1  17     7549.62     7888.17    305.58 o 
 -19   1  17     3851.56     3683.81    240.74 o 
 -17   1  17    11981.59    11938.64    367.79 o 
 -15   1  17     1290.40     1360.08    109.63 o 
 -13   1  17    22499.37    21903.21    390.16 o 
 -11   1  17    10533.31    10492.31    211.88 o 
  -9   1  17    14528.85    14716.01    297.96 o 
  -7   1  17    20156.95    20402.30    364.26 o 
  -5   1  17     3610.16     3834.74    137.79 o 
  -3   1  17    28553.09    26833.18    387.12 o 
  -1   1  17      712.33      699.39     97.21 o 
   1   1  17    24049.49    23293.82    301.13 o 
   3   1  17     2775.41     2840.06     97.75 o 
   5   1  17     6914.43     6843.49    222.79 o 
   7   1  17     7070.17     7044.11    240.19 o 
   9   1  17     1731.66     1725.16    144.01 o 
  11   1  17     2926.17     2872.60    185.17 o 
  13   1  17      523.58      305.69     97.29 o 
  15   1  17     3799.98     3722.83    223.87 o 
  17   1  17      480.58      474.80    117.35 o 
  19   1  17      802.82      562.76    129.47 o 
  21   1  17      564.53      541.64    131.75 o 
  23   1  17      142.15        3.78    122.31 o 
 -36   2  17      958.72      909.35    132.22 o 
 -34   2  17      122.99      110.05    124.60 o 
 -32   2  17      615.93      341.44    313.20 o 
 -30   2  17     1354.07     1497.54    191.90 o 
 -28   2  17       72.80      -40.42    107.69 o 
 -26   2  17     6008.87     5756.49    322.90 o 
 -24   2  17      152.11      137.40    117.17 o 
 -22   2  17     3128.31     2821.56    226.00 o 
 -20   2  17      452.65      560.73     85.51 o 
 -18   2  17     1156.74     1038.41     98.22 o 
 -16   2  17     9532.97     9341.42    245.99 o 
 -14   2  17     1331.11     1539.24    121.87 o 
 -12   2  17    11083.45    11053.58    261.03 o 
 -10   2  17      585.68      695.39     96.24 o 
  -8   2  17     6272.64     6437.25    193.59 o 
  -6   2  17      198.80      229.53     56.04 o 
  -4   2  17     4566.08     4689.74    147.83 o 
  -2   2  17     5272.47     5112.98    127.64 o 
   0   2  17     3898.43     3929.61    119.52 o 
   2   2  17     5411.84     5703.74    134.31 o 
   4   2  17       17.76       24.99     50.21 o 
   6   2  17     5254.26     5163.54    226.30 o 
   8   2  17       14.87       87.37     77.57 o 
  10   2  17     1489.56     1692.72    150.12 o 
  12   2  17     1294.77     1723.55    154.09 o 
  14   2  17      880.10     1052.88    138.06 o 
  16   2  17     1288.86     1548.92    160.76 o 
  18   2  17       49.55       39.28     98.46 o 
  20   2  17      671.68      737.78    138.93 o 
  22   2  17       28.28      -74.40    110.54 o 
 -35   3  17       54.65      133.04    129.71 o 
 -33   3  17        1.43       27.42    118.64 o 
 -31   3  17       54.05      -56.10    139.64 o 
 -29   3  17       62.99      102.50    126.77 o 
 -27   3  17       53.86      143.61    125.05 o 
 -25   3  17       15.46     -148.49     98.99 o 
 -23   3  17       40.69       24.36     69.07 o 
 -21   3  17        8.72        0.31     66.15 o 
 -19   3  17      114.14       80.47     73.66 o 
 -17   3  17       30.40      106.14     87.91 o 
 -15   3  17      167.41       32.37     68.86 o 
 -13   3  17        4.36       20.00     68.84 o 
 -11   3  17        6.26       43.34     68.36 o 
  -9   3  17      323.71      294.53     63.84 o 
  -7   3  17     1928.81     2181.20    105.99 o 
  -5   3  17     1103.87     1248.26     89.00 o 
  -3   3  17       19.21       55.08     53.02 o 
  -1   3  17      319.04      363.01     53.76 o 
   1   3  17     1364.71     1144.80     93.17 o 
   3   3  17      892.00     1069.53     85.85 o 
   5   3  17      152.39      126.46     67.06 o 
   7   3  17       13.22       22.61     77.04 o 
   9   3  17       22.70       -6.02     75.87 o 
  11   3  17        5.41       25.94     91.41 o 
  13   3  17        4.28      -35.86     76.27 o 
  15   3  17        5.33      -93.28     87.15 o 
  17   3  17        0.03     -138.03     92.02 o 
  19   3  17       27.23       56.50    106.45 o 
  21   3  17        2.61        8.37    115.58 o 
 -34   4  17      166.12      369.73    150.89 o 
 -32   4  17      430.40      179.67    177.38 o 
 -30   4  17     1427.82     1642.13    206.36 o 
 -28   4  17      262.82      260.74    138.79 o 
 -26   4  17     2408.18     2356.91    228.75 o 
 -24   4  17       50.62       96.43     82.78 o 
 -22   4  17     3740.78     3870.26    188.93 o 
 -20   4  17      889.40      915.19    106.14 o 
 -18   4  17     1603.29     1848.79    135.32 o 
 -16   4  17     3757.21     4135.55    225.02 o 
 -14   4  17      646.82      603.01     93.84 o 
 -12   4  17     7928.30     8949.76    258.04 o 
 -10   4  17        9.68      -61.02     56.85 o 
  -8   4  17     6132.82     6313.52    161.57 o 
  -6   4  17      345.82      324.70     60.86 o 
  -4   4  17      568.92      696.65     73.38 o 
  -2   4  17     9410.53     9212.69    197.36 o 
   0   4  17     3234.47     3337.04    129.55 o 
   2   4  17     2367.48     2414.31    113.17 o 
   4   4  17      332.24      302.57     72.22 o 
   6   4  17     2576.15     2487.81    149.04 o 
   8   4  17      542.44      449.64     96.42 o 
  10   4  17     2059.42     1861.71    145.34 o 
  12   4  17      741.37      859.01    123.89 o 
  14   4  17      519.05      482.01    112.94 o 
  16   4  17      814.10     1198.82    147.56 o 
  18   4  17       10.06       89.20    106.86 o 
  20   4  17      500.42      591.01    134.40 o 
 -31   5  17      352.38      672.60    172.42 o 
 -29   5  17       19.87      -74.20    109.94 o 
 -27   5  17      655.35      420.86    109.83 o 
 -25   5  17      276.80      357.41    100.78 o 
 -23   5  17     1107.37     1304.07    150.15 o 
 -21   5  17     1007.88     1077.27    145.01 o 
 -19   5  17      153.35       58.11     83.53 o 
 -17   5  17     4197.53     3495.00    187.07 o 
 -15   5  17        6.84      -33.48     74.99 o 
 -13   5  17     3867.84     3668.43    205.88 o 
 -11   5  17     1119.22     1293.90    209.78 o 
  -9   5  17     3152.85     3161.29    212.99 o 
  -7   5  17     1348.16     1217.86    228.55 o 
  -5   5  17      416.73      592.53     97.02 o 
  -3   5  17     1994.90     2007.65    150.04 o 
  -1   5  17      181.96       81.38     65.47 o 
   1   5  17     3265.77     3640.43    154.08 o 
   3   5  17      643.69      668.11     86.43 o 
   5   5  17      748.46      774.90     83.72 o 
   7   5  17     2102.95     2137.67    132.46 o 
   9   5  17      326.20      361.21     82.78 o 
  11   5  17      956.00     1113.78    114.83 o 
  13   5  17        1.15       -2.99     79.80 o 
  15   5  17      254.29      323.72     95.12 o 
  17   5  17       88.38      -48.47     88.16 o 
 -28   6  17        0.19      -53.49     93.54 o 
 -26   6  17       97.62      116.90     99.85 o 
 -24   6  17       14.56       64.09    136.68 o 
 -22   6  17      129.00       24.01    107.99 o 
 -20   6  17      113.56      153.89     94.60 o 
 -18   6  17       20.33       -9.39     87.97 o 
 -16   6  17      654.21      496.45    115.96 o 
 -14   6  17       24.85     -107.72     90.29 o 
 -12   6  17      158.76      338.68    116.29 o 
 -10   6  17       25.02     -103.30     92.34 o 
  -8   6  17       55.26       -2.25    150.86 o 
  -6   6  17      306.09      291.64    210.13 o 
  -4   6  17      333.43      365.76     83.25 o 
  -2   6  17      129.89      168.12    112.21 o 
   0   6  17      225.64      149.04     90.11 o 
   2   6  17        5.79      -33.46     83.48 o 
   4   6  17        0.13       24.75     86.05 o 
   6   6  17      248.42      331.74    156.49 o 
   8   6  17        0.39      -17.49    134.27 o 
  10   6  17        0.90      -54.48    136.22 o 
  12   6  17       66.68       36.79    154.06 o 
  14   6  17       44.64      -58.24    158.32 o 
 -25   7  17      176.04     -112.05     97.64 o 
 -23   7  17      179.00      233.45    109.43 o 
 -21   7  17      284.04      250.91    118.76 o 
 -19   7  17        8.56     -137.63     91.75 o 
 -17   7  17     1028.01     1075.49    170.90 o 
 -15   7  17       13.76        6.33     97.29 o 
 -13   7  17     1239.32      933.49    164.21 o 
 -11   7  17       26.92      -24.61    118.66 o 
  -9   7  17      741.43      737.68    171.25 o 
  -7   7  17      900.33      891.02    192.82 o 
  -5   7  17      272.34       82.69    139.24 o 
  -3   7  17      730.68      839.52    423.39 o 
  -1   7  17       93.24      -45.93     82.19 o 
   1   7  17      770.48      748.52    122.12 o 
   3   7  17      209.94       17.09    100.32 o 
   5   7  17      224.02      343.47    125.71 o 
   7   7  17      309.66      734.40    202.84 o 
   9   7  17       12.05      224.72    161.46 o 
  11   7  17      438.24      710.88    214.45 o 
 -18   8  17       47.45       42.45    117.60 o 
 -16   8  17      158.34      -58.82    123.26 o 
 -14   8  17       38.96       84.74    113.67 o 
 -12   8  17      150.55      126.17    156.33 o 
 -10   8  17        0.29       12.28    139.16 o 
  -8   8  17      152.30      199.49    156.41 o 
  -6   8  17        4.29       -0.93    142.29 o 
  -4   8  17       51.08      140.19    173.12 o 
  -2   8  17       35.10      -69.36    273.14 o 
   0   8  17       24.72      217.74    160.96 o 
   2   8  17       87.77     -106.09    114.26 o 
   4   8  17        3.55       -5.34    103.22 o 
 -38   0  18      578.45      369.22    176.00 o 
 -36   0  18      495.73      424.36    171.93 o 
 -34   0  18     1399.91     1156.54    309.77 o 
 -32   0  18     1167.84     1367.94    308.27 o 
 -30   0  18      241.77      143.52    187.18 o 
 -28   0  18     7547.66     7642.25    398.20 o 
 -26   0  18     1917.99     2250.24    267.02 o 
 -24   0  18    30805.18    30794.45    831.51 o 
 -22   0  18       22.34      218.22    159.07 o 
 -20   0  18     8984.41     8283.82    439.98 o 
 -18   0  18    10030.23     9168.78    382.05 o 
 -16   0  18     2757.69     3229.98    265.57 o 
 -14   0  18    32268.30    32232.85    572.59 o 
 -12   0  18        1.64       -1.22     66.68 o 
 -10   0  18    23675.83    23715.08    460.80 o 
  -8   0  18    22001.82    21616.40    557.95 o 
  -6   0  18    15506.83    14493.77    343.32 o 
  -4   0  18    22524.25    20893.30    426.67 o 
  -2   0  18     5711.59     6244.83    186.86 o 
   0   0  18    30282.31    29685.87    477.41 o 
   2   0  18     1454.92     1849.97    134.59 o 
   4   0  18    21495.23    21247.35    603.01 o 
   6   0  18      438.01      403.62    256.84 o 
   8   0  18     6356.41     7138.10    349.42 o 
  10   0  18     3862.68     4046.60    302.44 o 
  12   0  18      851.82      764.84    173.00 o 
  14   0  18     2981.96     3001.54    317.24 o 
  16   0  18        0.67      -60.04    132.31 o 
  18   0  18     1790.81     1902.61    257.33 o 
  20   0  18      193.58      -15.89    163.75 o 
  22   0  18      781.58      812.83    221.47 o 
 -37   1  18       50.06      193.55    129.34 o 
 -35   1  18       12.14      -24.14    138.40 o 
 -33   1  18      369.40      151.73    122.47 o 
 -31   1  18       50.05       39.74    112.52 o 
 -29   1  18      296.59      282.38    129.15 o 
 -27   1  18     1481.89     1552.10    190.16 o 
 -25   1  18      385.13      382.72    127.62 o 
 -23   1  18     1628.09     2127.47    284.10 o 
 -21   1  18      821.57      876.22    151.21 o 
 -19   1  18      198.50     -138.68     92.46 o 
 -17   1  18        0.61       97.44    105.80 o 
 -15   1  18     1381.22     1229.83    107.46 o 
 -13   1  18      948.84      941.50     97.02 o 
 -11   1  18     1993.99     2157.71    106.36 o 
  -9   1  18     3401.72     3547.55    158.98 o 
  -7   1  18       14.78      190.06     72.07 o 
  -5   1  18     2362.17     2408.11    142.19 o 
  -3   1  18      239.01      206.45     51.64 o 
  -1   1  18     3439.36     3393.72    129.72 o 
   1   1  18      195.53      275.66     51.73 o 
   3   1  18     1346.73     1461.71    112.42 o 
   5   1  18     1229.08     1303.23    146.48 o 
   7   1  18       13.68      -15.73     72.61 o 
   9   1  18     1323.16     1609.15    147.20 o 
  11   1  18        3.27      -56.51     78.29 o 
  13   1  18       25.46      -31.69     87.16 o 
  15   1  18      405.10      330.72    124.60 o 
  17   1  18      170.39      105.19    104.05 o 
  19   1  18      235.76      271.71    140.15 o 
  21   1  18       17.60      -56.19    117.73 o 
  23   1  18      269.71      469.71    159.81 o 
 -36   2  18       69.40     -101.12    152.15 o 
 -34   2  18       97.68       51.71     90.07 o 
 -32   2  18      750.40      962.31    166.44 o 
 -30   2  18      104.51       55.88    117.39 o 
 -28   2  18     1332.01     1389.06    186.88 o 
 -26   2  18       48.21       36.66    105.29 o 
 -24   2  18     1750.94     2342.71    271.12 o 
 -22   2  18     2313.10     2334.24    212.34 o 
 -20   2  18     6590.35     6476.38    233.47 o 
 -18   2  18     2511.79     2466.95    155.79 o 
 -16   2  18      533.97      529.27     90.56 o 
 -14   2  18     4727.94     5014.30    188.67 o 
 -12   2  18      491.28      489.09     87.26 o 
 -10   2  18    10527.88     9780.98    304.95 o 
  -8   2  18      224.71      314.56     79.15 o 
  -6   2  18     4849.36     5090.87    141.01 o 
  -4   2  18     5207.80     5039.61    175.60 o 
  -2   2  18     2940.25     3119.45    119.03 o 
   0   2  18     8292.50     7841.03    162.72 o 
   2   2  18       33.59      136.12     51.02 o 
   4   2  18     3731.18     3737.42    150.17 o 
   6   2  18       31.44      -31.89     52.81 o 
   8   2  18      796.25      678.08    110.08 o 
  10   2  18     1192.69     1319.60    137.11 o 
  12   2  18      655.10      388.93    110.14 o 
  14   2  18      635.23      499.51    116.62 o 
  16   2  18        3.80      -22.01     90.55 o 
  18   2  18      313.69      242.78    160.59 o 
  20   2  18       37.29      -90.22    101.54 o 
  22   2  18      107.39      -33.49    116.08 o 
 -35   3  18        2.92      -27.93    128.07 o 
 -33   3  18     1138.33     1489.50    206.59 o 
 -31   3  18      370.11      535.04    150.96 o 
 -29   3  18     1372.99     1329.43    186.45 o 
 -27   3  18     1556.94     1610.13    203.65 o 
 -25   3  18     1070.62      841.24    152.81 o 
 -23   3  18     2062.00     2181.74    283.72 o 
 -21   3  18       20.52       70.23     71.74 o 
 -19   3  18     5067.95     5367.59    193.01 o 
 -17   3  18      512.12      452.02     88.42 o 
 -15   3  18     4376.00     4206.16    257.09 o 
 -13   3  18     2240.02     2353.32    154.29 o 
 -11   3  18     2852.21     2801.58    164.31 o 
  -9   3  18     8126.37     8264.30    208.38 o 
  -7   3  18      760.61      819.20     76.11 o 
  -5   3  18     9610.92     9223.06    194.07 o 
  -3   3  18       75.22       56.38     53.26 o 
  -1   3  18     1475.03     1549.30     87.51 o 
   1   3  18     7741.24     7904.40    214.08 o 
   3   3  18     1088.46      996.88     84.03 o 
   5   3  18     3899.69     3813.43    195.82 o 
   7   3  18      442.78      428.48     94.04 o 
   9   3  18     3714.69     3353.12    195.66 o 
  11   3  18       31.10      -55.87     81.74 o 
  13   3  18     1916.86     1869.03    172.47 o 
  15   3  18      741.58      872.91    135.95 o 
  17   3  18      889.54     1096.58    148.20 o 
  19   3  18      662.09      763.11    228.37 o 
  21   3  18       31.29      128.43    118.85 o 
 -34   4  18       93.79       49.00    119.26 o 
 -32   4  18       46.76      -51.32    121.62 o 
 -30   4  18      310.70      408.61    150.39 o 
 -28   4  18      101.99       76.44    122.47 o 
 -26   4  18       14.35      -10.04    110.60 o 
 -24   4  18      970.42      898.44    114.58 o 
 -22   4  18        5.00      -31.57     77.55 o 
 -20   4  18       38.38       47.25     76.75 o 
 -18   4  18     3169.05     3193.46    219.27 o 
 -16   4  18       17.16       24.68     71.78 o 
 -14   4  18     2587.16     2313.82    162.11 o 
 -12   4  18      108.89       55.40     62.50 o 
 -10   4  18     2512.66     2393.84    140.14 o 
  -8   4  18        4.90       21.50     62.83 o 
  -6   4  18     3108.46     3165.82    119.60 o 
  -4   4  18      860.18      917.83     77.72 o 
  -2   4  18       97.27       95.55     51.91 o 
   0   4  18     1239.10     1229.78     82.99 o 
   2   4  18       48.28       -2.20     49.90 o 
   4   4  18     1089.17     1378.64    107.54 o 
   6   4  18      389.27      522.39     92.86 o 
   8   4  18      514.06      660.93    124.90 o 
  10   4  18      321.05      228.13     92.49 o 
  12   4  18       43.15      112.43     93.32 o 
  14   4  18      211.33      180.87     98.04 o 
  16   4  18       17.64       78.03    102.31 o 
  18   4  18       64.02      327.53    120.96 o 
 -31   5  18      122.01      127.18    193.57 o 
 -29   5  18      209.16      207.17    196.41 o 
 -27   5  18      650.91      750.28    162.28 o 
 -25   5  18      293.43      472.39    104.49 o 
 -23   5  18     1075.33     1303.74    135.69 o 
 -21   5  18        4.44       34.02     78.64 o 
 -19   5  18     1308.63     1369.76    171.69 o 
 -17   5  18      156.22      258.27     94.11 o 
 -15   5  18      341.17      610.92    102.93 o 
 -13   5  18     1355.96     1244.06    136.79 o 
 -11   5  18      149.88      404.11    112.78 o 
  -9   5  18      297.26      171.92     99.93 o 
  -7   5  18      528.80      432.49    107.92 o 
  -5   5  18     2704.70     2807.38    170.29 o 
  -3   5  18       94.66      135.18     79.50 o 
  -1   5  18     1035.70     1308.91    117.69 o 
   1   5  18      413.22      491.06     79.76 o 
   3   5  18     1547.81     1599.65    115.80 o 
   5   5  18      433.23      326.51     80.54 o 
   7   5  18       32.22        1.08     67.84 o 
   9   5  18      812.54      636.89     97.97 o 
  11   5  18      155.18       65.02     90.62 o 
  13   5  18      323.45      273.16     92.97 o 
  15   5  18       71.53       17.25     88.01 o 
  17   5  18       63.54      -19.95     88.93 o 
 -28   6  18      535.64      505.32    186.69 o 
 -26   6  18        0.04       76.81     98.37 o 
 -24   6  18      975.42     1005.53    135.41 o 
 -22   6  18      168.62        1.55     93.45 o 
 -20   6  18      997.95      863.50    122.39 o 
 -18   6  18      512.50      292.43     99.34 o 
 -16   6  18      171.22       15.25     97.17 o 
 -14   6  18     3904.58     3793.70    229.45 o 
 -12   6  18        6.53      264.72    112.68 o 
 -10   6  18     4288.41     3863.06    409.87 o 
  -8   6  18      122.23      194.71    110.66 o 
  -6   6  18     1416.61     1435.43    170.66 o 
  -4   6  18     1623.64     1585.41    175.94 o 
  -2   6  18      155.90      187.50     92.10 o 
   0   6  18     1931.60     2111.93    212.05 o 
   2   6  18        1.09      -42.51     83.31 o 
   4   6  18      950.60     1143.91    210.24 o 
   6   6  18      240.42      163.67    140.22 o 
   8   6  18      341.07      579.11    177.48 o 
  10   6  18      455.64      463.57    180.24 o 
  12   6  18      123.95      354.61    557.34 o 
  14   6  18      259.07      514.45    228.89 o 
 -23   7  18       24.59       55.14    105.13 o 
 -21   7  18       33.17      108.98    103.78 o 
 -19   7  18        6.95      -98.69     98.13 o 
 -17   7  18        9.26       24.66    111.13 o 
 -15   7  18       40.72       99.10    132.71 o 
 -13   7  18        5.11       35.78    164.96 o 
 -11   7  18       10.67       98.84    149.52 o 
  -9   7  18       50.55      100.46    106.78 o 
  -7   7  18       80.24      -53.40    134.55 o 
  -5   7  18        1.71       46.65    138.38 o 
  -3   7  18       21.99      176.36    141.84 o 
  -1   7  18       25.26      -30.87    127.45 o 
   1   7  18        0.74      129.23    110.41 o 
   3   7  18       91.21      233.11    119.75 o 
   5   7  18        0.20       13.67    143.67 o 
   7   7  18       15.62      -66.09    133.87 o 
   9   7  18       77.74      232.47    176.84 o 
 -16   8  18        8.59     -121.67    111.52 o 
 -14   8  18      446.82      768.81    168.50 o 
 -12   8  18        1.27       39.68    149.56 o 
 -10   8  18      285.61      241.59    166.79 o 
  -8   8  18       16.21      -70.35    144.32 o 
  -6   8  18      185.32      255.94    159.03 o 
  -4   8  18       92.59      398.73    172.69 o 
  -2   8  18       41.59      142.53    153.90 o 
   0   8  18      100.47      323.99    264.17 o 
   2   8  18        8.98      221.04    164.08 o 
 -37   1  19       71.51       39.78    156.25 o 
 -35   1  19      646.75      811.47    165.69 o 
 -33   1  19      499.89      561.87    157.71 o 
 -31   1  19     1615.52     1678.06    202.47 o 
 -29   1  19     2503.20     2899.34    247.19 o 
 -27   1  19      503.40      418.80    133.12 o 
 -25   1  19    10491.68    10548.98    470.67 o 
 -23   1  19       96.64       86.34    136.35 o 
 -21   1  19    11718.60    11478.64    516.99 o 
 -19   1  19     1530.93     1746.85    184.36 o 
 -17   1  19     7069.34     6915.35    334.54 o 
 -15   1  19     9822.05     9648.27    256.44 o 
 -13   1  19     4183.97     4178.95    172.21 o 
 -11   1  19    16715.57    16114.24    325.58 o 
  -9   1  19      793.16     1123.38    160.77 o 
  -7   1  19    22519.62    21786.66    389.77 o 
  -5   1  19     2352.22     2726.27    163.72 o 
  -3   1  19    17205.67    15854.20    262.10 o 
  -1   1  19     7838.70     7857.89    163.17 o 
   1   1  19     1574.60     1605.95     88.44 o 
   3   1  19    20135.79    19826.42    417.26 o 
   5   1  19      410.79      363.71    111.95 o 
   7   1  19     7353.50     7299.18    251.35 o 
   9   1  19      113.56        0.96     79.89 o 
  11   1  19     2059.69     2074.55    193.82 o 
  13   1  19      332.90      417.89    114.76 o 
  15   1  19      195.69      250.78    109.68 o 
  17   1  19     1197.91      995.65    154.42 o 
  19   1  19       73.63       83.02    115.13 o 
  21   1  19      461.57      378.25    137.62 o 
 -36   2  19      246.46       36.66    104.57 o 
 -34   2  19      488.66      428.01    146.30 o 
 -32   2  19       11.57       10.89    123.29 o 
 -30   2  19      984.76     1169.86    202.80 o 
 -28   2  19      133.35       -4.20    110.87 o 
 -26   2  19     1447.04     1428.35    189.75 o 
 -24   2  19     1807.86     1798.13    198.76 o 
 -22   2  19     6672.49     7220.35    307.43 o 
 -20   2  19      328.51      362.84    155.29 o 
 -18   2  19       20.18       49.69     74.10 o 
 -16   2  19     7393.91     6561.25    215.47 o 
 -14   2  19      404.16      358.01     91.41 o 
 -12   2  19     7541.52     6909.70    212.15 o 
 -10   2  19     2496.13     2333.62    147.90 o 
  -8   2  19     2183.63     2621.42    151.95 o 
  -6   2  19     4199.76     4364.19    142.48 o 
  -4   2  19      719.34      885.62     81.81 o 
  -2   2  19      199.61      179.11     55.87 o 
   0   2  19     1623.12     1608.46     91.21 o 
   2   2  19     4984.82     4929.91    151.02 o 
   4   2  19      614.00      665.06    103.15 o 
   6   2  19     3454.78     3859.47    234.04 o 
   8   2  19      862.29     1128.21    126.36 o 
  10   2  19      313.18      221.72     97.02 o 
  12   2  19     2417.69     2756.29    197.84 o 
  14   2  19        0.08      -11.92     91.30 o 
  16   2  19     1181.84     1235.58    158.91 o 
  18   2  19      284.15      545.96    133.59 o 
  20   2  19      340.25      350.62    137.70 o 
 -35   3  19        5.89       14.10    121.68 o 
 -33   3  19        7.01      -39.09    117.62 o 
 -31   3  19       40.08       43.20    131.00 o 
 -29   3  19       45.19       17.99    118.41 o 
 -27   3  19       98.87       19.14    117.04 o 
 -25   3  19      367.80      261.58    118.26 o 
 -23   3  19      171.25       36.68    104.31 o 
 -21   3  19        5.46      -97.91     65.27 o 
 -19   3  19      336.77      371.54     85.54 o 
 -17   3  19     2589.79     2877.28    242.54 o 
 -15   3  19       84.34       41.69     70.32 o 
 -13   3  19       15.04      200.80     77.48 o 
 -11   3  19      234.23      324.32     86.05 o 
  -9   3  19      557.59      496.00     88.71 o 
  -7   3  19        1.01       37.36     61.97 o 
  -5   3  19      602.52      642.15     76.47 o 
  -3   3  19      265.52      236.93     64.52 o 
  -1   3  19      103.45       68.85     50.74 o 
   1   3  19        2.82       -8.13     47.54 o 
   3   3  19       26.60       22.82     54.60 o 
   5   3  19      165.76       42.89     74.56 o 
   7   3  19       45.19      -40.74     75.28 o 
   9   3  19       36.31       56.55     85.58 o 
  11   3  19      118.53       54.07     88.08 o 
  13   3  19        9.32      -24.28     86.63 o 
  15   3  19        3.50      -55.68     95.29 o 
  17   3  19       10.19       28.86    152.73 o 
  19   3  19        0.14       19.56    114.56 o 
 -34   4  19      453.33      534.39    174.70 o 
 -32   4  19        1.92      -95.09    121.10 o 
 -30   4  19     1272.90     1342.40    244.73 o 
 -28   4  19      150.14      125.85    126.27 o 
 -26   4  19      999.24     1068.26    180.28 o 
 -24   4  19     1639.91     1764.12    323.06 o 
 -22   4  19     1537.40     1603.11    140.76 o 
 -20   4  19     1461.35     1583.87    146.37 o 
 -18   4  19      373.08      264.06     87.47 o 
 -16   4  19     1640.51     1907.97    155.74 o 
 -14   4  19      349.78      313.11     90.59 o 
 -12   4  19     2966.39     3581.47    169.12 o 
 -10   4  19     1909.08     1831.31    137.68 o 
  -8   4  19     5196.49     5022.13    209.13 o 
  -6   4  19      412.53      361.52     67.82 o 
  -4   4  19       26.68       56.86     51.14 o 
  -2   4  19     4843.90     4634.50    135.80 o 
   0   4  19       24.51      -25.57     53.07 o 
   2   4  19     5470.05     5775.20    173.19 o 
   4   4  19      447.54      432.11     89.28 o 
   6   4  19     1435.31     1437.42    136.36 o 
   8   4  19     1580.78     1360.00    130.70 o 
  10   4  19      363.33      242.27     93.71 o 
  12   4  19     1109.19     1207.32    144.06 o 
  14   4  19        1.98      -51.66     94.15 o 
  16   4  19      603.93      517.17    131.67 o 
  18   4  19      119.56      338.51    165.39 o 
 -31   5  19      385.94      317.74    158.76 o 
 -29   5  19      350.04      127.05    129.89 o 
 -27   5  19      326.69      518.79    162.37 o 
 -25   5  19      889.10      989.51    178.96 o 
 -23   5  19      107.02      143.93     94.71 o 
 -21   5  19     1277.48     1349.68    137.54 o 
 -19   5  19      196.69      135.48     91.46 o 
 -17   5  19      963.05      871.83    118.64 o 
 -15   5  19     2045.27     1778.53    159.61 o 
 -13   5  19      813.50      756.39    117.26 o 
 -11   5  19     3648.83     3453.88    204.51 o 
  -9   5  19       12.81       66.52     82.24 o 
  -7   5  19     4152.49     4154.00    464.87 o 
  -5   5  19        0.99      -17.35     83.58 o 
  -3   5  19     1401.84     1692.50    128.42 o 
  -1   5  19     1198.79     1320.36    120.33 o 
   1   5  19      476.24      525.11     83.75 o 
   3   5  19     1226.83     1202.87    109.77 o 
   5   5  19        5.71      -91.05     65.77 o 
   7   5  19      638.61      679.19    118.61 o 
   9   5  19      158.36      201.57     80.45 o 
  11   5  19      175.11      148.95     82.81 o 
  13   5  19      140.37      137.15     89.44 o 
  15   5  19       15.50      -35.88     86.56 o 
 -28   6  19       19.79       67.23    137.20 o 
 -26   6  19       59.23      299.50    130.58 o 
 -24   6  19       78.12       26.29    135.72 o 
 -22   6  19        0.37      -12.61     91.74 o 
 -20   6  19      140.52      190.92    101.58 o 
 -18   6  19        0.06      -93.16     88.20 o 
 -16   6  19       93.56      -19.03     88.59 o 
 -14   6  19        2.17       25.02    102.65 o 
 -12   6  19        9.81      -67.46    100.39 o 
 -10   6  19        5.82       16.10     99.35 o 
  -8   6  19      207.12      202.45    104.48 o 
  -6   6  19       64.60      190.70    108.23 o 
  -4   6  19       17.20      152.30     97.66 o 
  -2   6  19      132.22      120.93    109.30 o 
   0   6  19        0.11      -16.22     84.62 o 
   2   6  19      122.46      182.32     99.91 o 
   4   6  19       52.53      -77.00    104.71 o 
   6   6  19        7.61       84.38    145.12 o 
   8   6  19       10.45      -79.60    128.47 o 
  10   6  19        0.32      -77.25    190.02 o 
  12   6  19       36.15      -27.43    155.64 o 
 -23   7  19        4.35        5.66    104.21 o 
 -21   7  19      273.37      229.45    114.43 o 
 -19   7  19      234.17      338.97    118.34 o 
 -17   7  19      416.30      119.28    119.79 o 
 -15   7  19      794.90      800.99    158.10 o 
 -13   7  19      154.61      175.39    121.16 o 
 -11   7  19     1370.84     1639.56    197.68 o 
  -9   7  19        2.18       23.20    107.35 o 
  -7   7  19     1413.92     1689.33    241.97 o 
  -5   7  19       88.23      134.01    164.45 o 
  -3   7  19      352.22      502.91    168.97 o 
  -1   7  19      230.88      254.96    153.04 o 
   1   7  19       65.63      302.61    158.79 o 
   3   7  19      461.00      587.48    146.98 o 
   5   7  19       43.45      144.76    145.66 o 
   7   7  19      130.74      221.67    175.81 o 
 -14   8  19        0.71      270.13    144.83 o 
 -12   8  19      143.64       78.59    171.78 o 
 -10   8  19       18.09      125.50    286.59 o 
  -8   8  19      144.23      146.50    161.93 o 
  -6   8  19       14.09       96.63    156.65 o 
  -4   8  19       22.89      287.07    158.76 o 
  -2   8  19       94.80      138.86    149.05 o 
 -36   0  20     1645.40     1866.67    379.43 o 
 -34   0  20      305.13      594.42    243.69 o 
 -32   0  20     1972.42     1863.98    352.23 o 
 -30   0  20     1022.93     1313.52    320.83 o 
 -28   0  20     3146.47     2560.06    394.09 o 
 -26   0  20     6898.31     7602.23    405.08 o 
 -24   0  20     4400.98     4204.99    380.18 o 
 -22   0  20     6411.94     6630.75    356.51 o 
 -20   0  20      806.23      780.78    195.55 o 
 -18   0  20    11009.94    10728.44    436.72 o 
 -16   0  20     1511.15     1521.97    208.02 o 
 -14   0  20    23824.95    22887.91    639.73 o 
 -12   0  20     9523.19     9949.59    274.01 o 
 -10   0  20     8261.35     7620.90    241.98 o 
  -8   0  20    30494.97    28371.42    685.29 o 
  -6   0  20     1040.39     1368.20    201.71 o 
  -4   0  20    13717.64    13102.89    296.18 o 
  -2   0  20     7386.23     7244.40    211.03 o 
   0   0  20     9604.22     9673.01    279.12 o 
   2   0  20     7110.60     6974.96    358.21 o 
   4   0  20     2462.49     2566.85    243.87 o 
   6   0  20     5138.07     4916.66    335.94 o 
   8   0  20      972.14     1158.94    188.23 o 
  10   0  20      730.68     1050.88    192.06 o 
  12   0  20      279.07      284.27    147.22 o 
  14   0  20     1623.63     1736.92    241.66 o 
  16   0  20      125.78      279.98    162.35 o 
  18   0  20      721.63      922.05    222.98 o 
  20   0  20      534.41      802.68    208.80 o 
 -37   1  20      124.11       -8.38    148.30 o 
 -35   1  20       26.09       82.48    188.16 o 
 -33   1  20       80.79      407.57    147.83 o 
 -31   1  20      320.81      134.09    122.09 o 
 -29   1  20        4.49     -124.05    105.14 o 
 -27   1  20     1661.53     1816.00    239.37 o 
 -25   1  20       20.85     -118.35    100.63 o 
 -23   1  20     1627.65     1324.25    173.68 o 
 -21   1  20        1.68      -28.53    159.09 o 
 -19   1  20      887.15      932.56    146.72 o 
 -17   1  20      658.25      668.51    131.62 o 
 -15   1  20       30.52      236.70    110.16 o 
 -13   1  20     3148.10     3353.44    249.84 o 
 -11   1  20      191.13      256.75     77.70 o 
  -9   1  20      720.94      754.73    107.94 o 
  -7   1  20       10.07      -29.64     76.00 o 
  -5   1  20       83.39       25.76     51.86 o 
  -3   1  20      580.21      438.97    111.50 o 
  -1   1  20     4146.67     4139.91    128.54 o 
   1   1  20      275.06      365.29     78.51 o 
   3   1  20       90.17      143.23     88.09 o 
   5   1  20     3456.23     3504.69    235.34 o 
   7   1  20      631.15      662.43    110.90 o 
   9   1  20     1344.99     1453.07    148.62 o 
  11   1  20      585.01      599.97    115.79 o 
  13   1  20        7.98       84.61     93.25 o 
  15   1  20      620.49      877.34    180.85 o 
  17   1  20        1.36      199.41    115.07 o 
  19   1  20      268.75      385.60    133.84 o 
 -36   2  20      176.86      100.81    119.77 o 
 -34   2  20        1.41       96.69    121.53 o 
 -32   2  20      580.21      659.24    160.16 o 
 -30   2  20       17.44       37.78    120.10 o 
 -28   2  20      577.03      473.64    138.55 o 
 -26   2  20      273.31      350.20    132.36 o 
 -24   2  20        2.45       32.66    102.41 o 
 -22   2  20     7628.71     7466.75    315.17 o 
 -20   2  20      148.67        5.86    102.01 o 
 -18   2  20     5107.58     5199.19    294.36 o 
 -16   2  20      504.23      612.32    100.06 o 
 -14   2  20     2895.71     2678.89    166.98 o 
 -12   2  20     2439.69     2667.76    160.02 o 
 -10   2  20     1870.03     2073.55    157.18 o 
  -8   2  20     1102.27     1079.73    110.10 o 
  -6   2  20      497.82      459.48     95.31 o 
  -4   2  20       18.00      -62.75     67.97 o 
  -2   2  20     4992.06     4615.23    137.94 o 
   0   2  20     2709.83     2538.25    113.22 o 
   2   2  20     1603.39     1489.84    141.18 o 
   4   2  20     1123.77     1053.61    156.60 o 
   6   2  20     1526.06     1237.21    227.83 o 
   8   2  20      349.19      205.11     97.92 o 
  10   2  20     1243.67     1274.92    147.17 o 
  12   2  20       16.56      135.07    110.20 o 
  14   2  20      574.02      417.67    122.45 o 
  16   2  20      124.42       65.09    107.29 o 
  18   2  20       71.62       13.82    112.58 o 
  20   2  20       91.55      164.16    123.76 o 
 -35   3  20       73.47       49.23    137.71 o 
 -33   3  20      248.08      392.03    152.23 o 
 -31   3  20      951.71     1367.12    196.77 o 
 -29   3  20      125.01      260.26    148.32 o 
 -27   3  20     1972.41     1694.42    208.04 o 
 -25   3  20       49.55      -87.64    101.16 o 
 -23   3  20     3315.96     2965.31    242.59 o 
 -21   3  20     1471.42     1476.82    184.80 o 
 -19   3  20     2398.92     2630.94    187.00 o 
 -17   3  20     3064.28     3279.54    242.18 o 
 -15   3  20      911.98      712.22    108.85 o 
 -13   3  20     5230.84     5340.38    401.02 o 
 -11   3  20       75.83       34.25     77.68 o 
  -9   3  20     9485.09     9497.17    232.68 o 
  -7   3  20        5.80      -10.47     66.02 o 
  -5   3  20     4908.01     4964.96    156.36 o 
  -3   3  20     4207.91     4381.96    141.44 o 
  -1   3  20     1219.37     1300.52     86.50 o 
   1   3  20     6505.02     6710.27    169.47 o 
   3   3  20        5.95        8.91     76.50 o 
   5   3  20     6079.29     6084.08    238.14 o 
   7   3  20      257.64      288.12     98.00 o 
   9   3  20     2723.47     2633.10    186.93 o 
  11   3  20      788.54      903.64    165.41 o 
  13   3  20      357.45      165.27     96.75 o 
  15   3  20     1078.56      876.14    146.48 o 
  17   3  20        0.10       -8.18    109.06 o 
 -32   4  20      176.69      338.47    154.78 o 
 -30   4  20        0.10      -78.07    117.41 o 
 -28   4  20      282.04       99.91    130.67 o 
 -26   4  20       81.81      133.41    124.88 o 
 -24   4  20      373.29      218.33    127.67 o 
 -22   4  20      532.49      355.14    142.07 o 
 -20   4  20      320.39      479.74     98.52 o 
 -18   4  20      435.45      237.98     92.26 o 
 -16   4  20       33.33      153.93     87.20 o 
 -14   4  20      366.02      430.00    100.40 o 
 -12   4  20     1825.72     1563.73    122.48 o 
 -10   4  20     1663.14     1424.47    116.70 o 
  -8   4  20     1711.56     1549.38    121.56 o 
  -6   4  20      311.45      257.10     69.81 o 
  -4   4  20      836.84      853.49     79.04 o 
  -2   4  20      107.27       69.27     53.31 o 
   0   4  20       32.18      134.54     60.17 o 
   2   4  20      433.16      334.16     70.91 o 
   4   4  20       64.71       19.50     76.18 o 
   6   4  20       77.13       31.62     79.70 o 
   8   4  20        2.41      177.68     87.57 o 
  10   4  20      117.89      176.82     94.49 o 
  12   4  20        4.42      112.87     99.41 o 
  14   4  20       80.35      166.12    109.18 o 
  16   4  20       33.40      138.14    110.38 o 
 -31   5  20      275.75      187.74    153.08 o 
 -29   5  20        3.36      134.85    143.80 o 
 -27   5  20      580.46      761.14    174.71 o 
 -25   5  20       53.80      -24.82    138.69 o 
 -23   5  20      945.79      979.97    154.99 o 
 -21   5  20        6.91      -35.90    102.32 o 
 -19   5  20      148.78      -12.58     96.82 o 
 -17   5  20     1174.89     1199.68    146.13 o 
 -15   5  20      804.70      789.48    127.63 o 
 -13   5  20     1315.39     1442.75    148.28 o 
 -11   5  20       19.44       88.07     95.90 o 
  -9   5  20     1108.74     1148.23    149.41 o 
  -7   5  20      495.73      487.66    133.87 o 
  -5   5  20     1320.16     1659.58    149.67 o 
  -3   5  20      919.42     1099.12    139.42 o 
  -1   5  20      414.01      354.56     80.59 o 
   1   5  20      922.21      818.76    108.43 o 
   3   5  20       59.30       38.15     74.74 o 
   5   5  20      589.47      463.28     87.70 o 
   7   5  20       84.04       43.61     75.02 o 
   9   5  20      200.80      209.78     86.37 o 
  11   5  20      178.61       84.61     86.38 o 
  13   5  20      118.74       64.53     88.98 o 
 -28   6  20      602.21      598.90    305.44 o 
 -26   6  20      284.41      142.85    145.59 o 
 -24   6  20      299.69      249.45    164.85 o 
 -22   6  20      975.23      977.75    136.41 o 
 -20   6  20      241.39      106.33     98.70 o 
 -18   6  20      353.11      355.61    104.97 o 
 -16   6  20      451.37      395.62    118.02 o 
 -14   6  20      835.30     1014.31    216.84 o 
 -12   6  20     1823.81     1944.47    174.30 o 
 -10   6  20      458.78      221.11    116.81 o 
  -8   6  20     2213.83     2164.60    275.38 o 
  -6   6  20       44.03      185.56    108.89 o 
  -4   6  20     1536.74     1827.85    161.04 o 
  -2   6  20       95.54      234.09    116.40 o 
   0   6  20      923.12      997.14    160.41 o 
   2   6  20      117.85       98.66     97.60 o 
   4   6  20      240.32      314.67    161.36 o 
   6   6  20      346.64      408.43    172.38 o 
   8   6  20        1.64      -74.88    142.61 o 
  10   6  20      342.72      420.00    187.93 o 
 -21   7  20       18.21       20.21    125.23 o 
 -19   7  20       10.63     -114.99     93.81 o 
 -17   7  20        4.89        6.03    126.85 o 
 -15   7  20        1.80       78.65    126.43 o 
 -13   7  20       52.09      127.18    117.84 o 
 -11   7  20        0.30      182.72    120.06 o 
  -9   7  20       21.28       97.65    114.08 o 
  -7   7  20       10.08      154.81    117.67 o 
  -5   7  20       98.17      153.88    174.32 o 
  -3   7  20       21.74       13.32    133.96 o 
  -1   7  20        2.41      111.71    153.38 o 
   1   7  20       68.43       -0.30    142.46 o 
   3   7  20       48.04      364.19    261.93 o 
   5   7  20        1.26      322.52    171.23 o 
 -10   8  20        8.67      230.11    301.10 o 
  -8   8  20      230.02      200.53    157.52 o 
  -6   8  20       25.07      116.28    154.53 o 
 -37   1  21      315.67      450.87    185.69 o 
 -35   1  21      645.57      692.29    165.37 o 
 -33   1  21      952.75     1356.14    192.03 o 
 -31   1  21      127.82      -55.44    106.60 o 
 -29   1  21     2498.55     2845.18    249.07 o 
 -27   1  21      312.19      246.89    125.76 o 
 -25   1  21     3727.91     4118.71    281.54 o 
 -23   1  21     3394.49     3938.45    269.79 o 
 -21   1  21     4586.88     4291.19    270.23 o 
 -19   1  21     5650.54     5585.11    286.04 o 
 -17   1  21      116.61       37.56    105.05 o 
 -15   1  21    12447.81    12150.46    453.98 o 
 -13   1  21      212.55      115.61     77.81 o 
 -11   1  21     9174.91     8907.93    238.18 o 
  -9   1  21     2357.51     2569.26    152.72 o 
  -7   1  21     3108.55     3160.49    166.82 o 
  -5   1  21     4472.90     4287.57    159.78 o 
  -3   1  21      436.24      475.35     66.72 o 
  -1   1  21     2632.97     2896.99    120.91 o 
   1   1  21      319.25      451.48    117.30 o 
   3   1  21     1582.10     1494.08    139.27 o 
   5   1  21     1479.26     1383.78    139.13 o 
   7   1  21     1364.69     1272.92    141.24 o 
   9   1  21     1854.69     1980.65    173.78 o 
  11   1  21      843.69      885.85    177.97 o 
  13   1  21      947.07     1072.02    148.62 o 
  15   1  21        1.05       78.88    103.91 o 
  17   1  21      596.33      605.45    131.19 o 
  19   1  21       77.46      261.09    129.67 o 
 -36   2  21        0.31       14.64    137.03 o 
 -34   2  21      675.04      837.18    285.01 o 
 -32   2  21       41.27      162.99    125.21 o 
 -30   2  21      451.70      129.22    129.91 o 
 -28   2  21      900.32      509.38    206.73 o 
 -26   2  21      116.67       37.87    112.92 o 
 -24   2  21     3940.04     3653.80    268.48 o 
 -22   2  21      320.70      108.76    113.64 o 
 -20   2  21     2521.31     2394.11    213.57 o 
 -18   2  21      607.78      650.31    141.63 o 
 -16   2  21     2627.20     2792.99    166.66 o 
 -14   2  21     2674.99     2574.66    162.11 o 
 -12   2  21     2229.80     2286.47    153.05 o 
 -10   2  21     6190.74     6572.71    217.77 o 
  -8   2  21       44.10      132.84     85.46 o 
  -6   2  21    15532.96    14485.61    263.49 o 
  -4   2  21      340.30      372.40     70.96 o 
  -2   2  21     2404.04     2465.18    115.61 o 
   0   2  21     6508.57     6552.93    176.88 o 
   2   2  21     2079.57     2075.94    162.45 o 
   4   2  21     6092.98     5912.03    606.10 o 
   6   2  21      188.71      220.40    164.77 o 
   8   2  21     3145.76     3085.87    204.42 o 
  10   2  21      262.12      179.99    113.25 o 
  12   2  21     1116.37     1243.57    151.63 o 
  14   2  21      610.08      311.12    117.23 o 
  16   2  21      189.80      310.43    129.21 o 
  18   2  21      377.83      460.24    139.54 o 
 -35   3  21       10.95       73.79    142.92 o 
 -33   3  21        0.49       77.50    133.58 o 
 -31   3  21       26.58      238.81    147.46 o 
 -29   3  21        9.75     -141.87    112.10 o 
 -27   3  21        3.62       64.19    119.46 o 
 -25   3  21       39.06      -30.10    119.01 o 
 -23   3  21      108.50       25.31    114.39 o 
 -21   3  21       61.04      321.53    126.63 o 
 -19   3  21      314.13      245.82    114.85 o 
 -17   3  21       50.10       71.74     89.42 o 
 -15   3  21       48.41       43.55     77.14 o 
 -13   3  21        0.08       46.27     84.50 o 
 -11   3  21       28.85       -8.30     73.77 o 
  -9   3  21       64.25      138.14     71.85 o 
  -7   3  21       59.04       21.25     66.12 o 
  -5   3  21       87.93      168.14     63.48 o 
  -3   3  21       30.17       -4.08     53.31 o 
  -1   3  21       69.11       81.08     54.60 o 
   1   3  21        0.07      -19.01     60.73 o 
   3   3  21       69.51      -10.44     80.99 o 
   5   3  21      288.68      259.90     98.98 o 
   7   3  21        2.25       33.08     88.98 o 
   9   3  21      156.98      151.97    100.94 o 
  11   3  21        4.49       52.42     91.90 o 
  13   3  21       85.06      153.79    101.96 o 
  15   3  21       13.75       12.13    107.05 o 
  17   3  21        0.11      -83.31    110.81 o 
 -32   4  21      188.93      358.82    169.44 o 
 -30   4  21      447.08      638.58    178.44 o 
 -28   4  21      648.95      575.82    159.29 o 
 -26   4  21      259.98      206.32    141.02 o 
 -24   4  21     1315.19     1636.24    207.27 o 
 -22   4  21      144.63      -30.68    106.86 o 
 -20   4  21     5485.25     5524.96    250.27 o 
 -18   4  21       11.08       11.23     80.82 o 
 -16   4  21     1155.13     1288.03    139.86 o 
 -14   4  21     3083.66     3140.26    267.88 o 
 -12   4  21     1083.66     1157.89    113.32 o 
 -10   4  21     5742.72     5691.59    200.43 o 
  -8   4  21      319.16      285.94     82.26 o 
  -6   4  21     4687.90     4777.14    168.49 o 
  -4   4  21      230.14      182.63     67.96 o 
  -2   4  21     3505.11     3666.62    172.65 o 
   0   4  21     1483.43     1382.90    107.65 o 
   2   4  21     1275.20     1317.38    125.27 o 
   4   4  21     1951.37     1681.19    142.40 o 
   6   4  21      108.91      109.77     83.89 o 
   8   4  21     1633.22     1507.39    210.63 o 
  10   4  21        6.54       -9.56     90.65 o 
  12   4  21      623.31      533.46    181.79 o 
  14   4  21      265.35      356.08    122.87 o 
 -29   5  21      677.80      440.63    158.95 o 
 -27   5  21       24.72      -43.82    130.85 o 
 -25   5  21     1285.42     1272.28    206.08 o 
 -23   5  21       94.77      340.05    142.46 o 
 -21   5  21      594.96      561.75    112.37 o 
 -19   5  21      696.68      574.95    123.96 o 
 -17   5  21      215.54      252.17     94.89 o 
 -15   5  21      795.67      832.22    126.50 o 
 -13   5  21      336.83      283.11    104.58 o 
 -11   5  21     1022.07     1229.92    140.34 o 
  -9   5  21     1147.83     1002.07    129.73 o 
  -7   5  21      655.26      712.20    149.11 o 
  -5   5  21     1019.87     1086.51    156.81 o 
  -3   5  21      116.56      116.44     82.04 o 
  -1   5  21      913.59     1176.09    261.66 o 
   1   5  21       42.01      268.01     99.14 o 
   3   5  21      686.59      778.43    107.33 o 
   5   5  21       97.57      128.76     77.19 o 
   7   5  21      250.64      241.28     85.23 o 
   9   5  21      242.27      203.64     89.35 o 
  11   5  21       33.66      -32.44     84.69 o 
  13   5  21      115.59      335.82    101.67 o 
 -26   6  21        0.26      190.99    172.72 o 
 -24   6  21        3.20     -125.87    123.35 o 
 -22   6  21      118.68      122.67    106.37 o 
 -20   6  21      226.60      131.10     99.71 o 
 -18   6  21       11.63       38.07     98.40 o 
 -16   6  21       92.59      -27.13    124.42 o 
 -14   6  21       86.40       39.79    101.67 o 
 -12   6  21       76.67      -23.93    125.33 o 
 -10   6  21       59.61       76.41    128.78 o 
  -8   6  21       59.14       25.75     89.84 o 
  -6   6  21      179.02      203.08     98.44 o 
  -4   6  21       15.67       -6.04     80.15 o 
  -2   6  21       46.72      253.19    133.21 o 
   0   6  21        8.00      122.27    119.11 o 
   2   6  21       16.01       69.77    145.80 o 
   4   6  21       36.70      104.09    117.45 o 
   6   6  21       20.20       32.90    137.37 o 
   8   6  21       26.62       60.75    160.41 o 
 -21   7  21      159.99       50.73    144.52 o 
 -19   7  21      329.16      176.87    128.35 o 
 -17   7  21        7.94      -97.96    101.22 o 
 -15   7  21      367.16      499.68    134.57 o 
 -13   7  21       98.70       -1.56    103.00 o 
 -11   7  21      387.90      418.89    134.52 o 
  -9   7  21      185.49       18.95    113.94 o 
  -7   7  21      100.52      114.65    116.96 o 
  -5   7  21      613.65      345.05    319.33 o 
  -3   7  21      127.64      125.31    147.02 o 
  -1   7  21      325.96      721.67    240.25 o 
   1   7  21       16.34       22.24    153.44 o 
   3   7  21      294.13      627.01    276.88 o 
 -36   0  22     1590.28     1709.70    368.07 o 
 -34   0  22      282.81      201.83    217.67 o 
 -32   0  22     1099.37     1399.93    328.60 o 
 -30   0  22     2657.66     2746.34    414.42 o 
 -28   0  22      333.25      207.81    208.40 o 
 -26   0  22     5572.80     5703.78    418.31 o 
 -24   0  22        0.20     -127.98    135.56 o 
 -22   0  22     5609.16     5415.53    393.93 o 
 -20   0  22      950.33      825.52    189.49 o 
 -18   0  22     3702.10     3336.39    294.92 o 
 -16   0  22     7563.11     6968.77    379.14 o 
 -14   0  22     1315.82     1619.69    213.06 o 
 -12   0  22    13379.69    11981.49    432.44 o 
 -10   0  22       49.67      -66.04     83.45 o 
  -8   0  22    11220.18    11304.12    512.94 o 
  -6   0  22     1245.32     1274.64    152.39 o 
  -4   0  22    13371.57    13167.51    306.41 o 
  -2   0  22     1230.76     1383.08    233.53 o 
   0   0  22      900.50      547.54    155.09 o 
   2   0  22     5645.29     5829.13    582.01 o 
   4   0  22       40.02     -122.01    145.32 o 
   6   0  22     3218.30     3667.92    305.37 o 
   8   0  22      178.93      270.87    139.74 o 
  10   0  22      672.29      747.85    186.36 o 
  12   0  22      694.54      665.04    196.74 o 
  14   0  22      367.68      350.50    226.20 o 
  16   0  22      800.15     1198.74    268.65 o 
  18   0  22       17.24      171.57    181.55 o 
 -35   1  22      132.88      309.46    147.95 o 
 -33   1  22        1.55     -151.68    101.12 o 
 -31   1  22      448.86      302.36    160.74 o 
 -29   1  22      109.14      -92.50    116.96 o 
 -27   1  22      666.12      475.95    143.82 o 
 -25   1  22      243.87      230.11    122.87 o 
 -23   1  22      560.35      706.31    150.60 o 
 -21   1  22      643.69      380.19    254.17 o 
 -19   1  22      360.79      613.97    179.47 o 
 -17   1  22      666.92      800.73    169.56 o 
 -15   1  22     1671.26     1548.41    170.98 o 
 -13   1  22     2805.94     2734.56    207.51 o 
 -11   1  22     2103.69     2163.08    146.64 o 
  -9   1  22      285.72      322.22     86.16 o 
  -7   1  22     3083.14     3105.25    153.15 o 
  -5   1  22      152.98      209.96     53.03 o 
  -3   1  22     3709.32     3614.72    133.36 o 
  -1   1  22      294.21      220.87     63.85 o 
   1   1  22      950.62      881.50    120.08 o 
   3   1  22     1937.32     2058.52    173.15 o 
   5   1  22      949.14     1059.48    130.61 o 
   7   1  22     1490.56     1541.10    157.15 o 
   9   1  22       46.29       79.91     93.08 o 
  11   1  22      484.19      490.44    200.64 o 
  13   1  22       12.19      107.46    107.52 o 
  15   1  22      177.88      285.66    122.31 o 
  17   1  22       98.55      -71.46    109.46 o 
 -36   2  22      168.28      203.22    162.26 o 
 -34   2  22      212.24      409.82    156.67 o 
 -32   2  22      344.65        0.54    118.41 o 
 -30   2  22      226.20      339.82    257.06 o 
 -28   2  22       81.49        0.69    122.25 o 
 -26   2  22      591.28      462.26    142.98 o 
 -24   2  22      391.68      445.35    134.45 o 
 -22   2  22     2632.88     2680.49    236.84 o 
 -20   2  22      914.99     1039.65    158.88 o 
 -18   2  22     1799.69     1976.24    198.56 o 
 -16   2  22     1029.13     1046.88    155.13 o 
 -14   2  22        8.41      -84.49     70.93 o 
 -12   2  22     4895.77     5145.68    295.84 o 
 -10   2  22       29.86       22.69     75.91 o 
  -8   2  22     2462.35     2255.97    137.50 o 
  -6   2  22       89.13      148.37     67.77 o 
  -4   2  22      464.04      423.81     83.50 o 
  -2   2  22      333.11      353.42     79.16 o 
   0   2  22      109.20      142.85    110.31 o 
   2   2  22     1407.77     1428.60    144.43 o 
   4   2  22       30.87      -31.07     75.13 o 
   6   2  22      921.80      961.35    134.50 o 
   8   2  22      162.36      252.37    106.29 o 
  10   2  22     1033.18     1088.59    151.61 o 
  12   2  22       96.23      146.17    110.48 o 
  14   2  22       43.54      -52.35    100.10 o 
  16   2  22      237.51      381.49    142.12 o 
 -33   3  22       12.96       13.77    135.98 o 
 -31   3  22     1024.49      662.74    168.04 o 
 -29   3  22       68.35       47.75    123.55 o 
 -27   3  22      840.50      567.25    159.10 o 
 -25   3  22     2238.51     2182.30    232.33 o 
 -23   3  22     1170.27      899.78    163.57 o 
 -21   3  22     4438.50     4485.84    333.33 o 
 -19   3  22      351.05      446.46    130.09 o 
 -17   3  22     2883.60     2946.90    186.04 o 
 -15   3  22      649.98      736.83    109.98 o 
 -13   3  22     4784.77     4927.95    217.23 o 
 -11   3  22     2377.55     2402.04    145.32 o 
  -9   3  22     5006.36     4783.83    196.83 o 
  -7   3  22     5978.45     5941.15    347.41 o 
  -5   3  22     1091.30     1078.59     96.01 o 
  -3   3  22     7277.13     7313.97    178.52 o 
  -1   3  22      653.25      502.25     77.79 o 
   1   3  22     4249.28     4539.70    206.91 o 
   3   3  22     2855.08     3030.11    294.73 o 
   5   3  22     1702.82     1514.34    154.79 o 
   7   3  22     2153.96     2077.18    172.83 o 
   9   3  22      181.69      313.81    109.98 o 
  11   3  22     1571.51     1789.54    199.99 o 
  13   3  22        0.57      -19.43     95.38 o 
  15   3  22      366.81      360.49    130.08 o 
 -32   4  22       65.50      -96.63    130.97 o 
 -30   4  22       51.00     -162.65    142.64 o 
 -28   4  22       31.93     -129.56    117.88 o 
 -26   4  22       98.66      359.70    140.65 o 
 -24   4  22       84.53      182.27    132.71 o 
 -22   4  22     2010.67     1550.12    202.08 o 
 -20   4  22      116.22       94.80    118.52 o 
 -18   4  22      404.45      293.90     99.54 o 
 -16   4  22       71.59      156.58     88.69 o 
 -14   4  22       46.31       66.56     86.55 o 
 -12   4  22      438.97      404.07     89.01 o 
 -10   4  22       14.66      -18.87     69.06 o 
  -8   4  22      193.67      241.58     79.39 o 
  -6   4  22      190.41      126.67     67.36 o 
  -4   4  22        0.98      -21.79     58.85 o 
  -2   4  22      240.14      221.96     73.39 o 
   0   4  22        2.29      -83.19     80.78 o 
   2   4  22      411.76      570.14    105.95 o 
   4   4  22      147.93       70.46     87.48 o 
   6   4  22      201.41      227.71     95.35 o 
   8   4  22       72.54       -9.44     86.62 o 
  10   4  22       83.94       42.58     95.43 o 
  12   4  22       50.46       -1.90    133.77 o 
  14   4  22       10.00      173.30    115.10 o 
 -29   5  22       18.51      159.47    152.17 o 
 -27   5  22      169.00      239.85    146.00 o 
 -25   5  22      329.68      385.92    156.01 o 
 -23   5  22      310.47      228.12    146.10 o 
 -21   5  22      147.12      220.28    130.60 o 
 -19   5  22        3.85     -114.51     90.09 o 
 -17   5  22     1497.82     1816.22    172.46 o 
 -15   5  22       45.86      282.50    102.43 o 
 -13   5  22      823.22     1138.71    138.81 o 
 -11   5  22      931.45     1291.77    146.53 o 
  -9   5  22      273.51      359.00    102.77 o 
  -7   5  22     1579.26     1484.96    147.59 o 
  -5   5  22       83.97      167.80     94.83 o 
  -3   5  22      699.05      686.82    105.63 o 
  -1   5  22        0.41       46.43     88.29 o 
   1   5  22      622.85      921.01    207.46 o 
   3   5  22       72.36        0.53    105.80 o 
   5   5  22      248.08      233.53     84.12 o 
   7   5  22      468.42      353.81     92.77 o 
   9   5  22       64.44      107.01     89.61 o 
  11   5  22      371.66      362.83    104.55 o 
 -26   6  22      536.56     1026.70    208.07 o 
 -24   6  22       49.62      193.63    148.01 o 
 -22   6  22      841.04      710.58    143.04 o 
 -20   6  22       93.75       18.34    104.18 o 
 -18   6  22      498.43      500.86    129.57 o 
 -16   6  22      333.28      258.72    112.99 o 
 -14   6  22       57.96      139.55    105.69 o 
 -12   6  22      679.54      918.14    138.20 o 
 -10   6  22      119.40       89.19     99.18 o 
  -8   6  22     1179.16     1302.84    152.08 o 
  -6   6  22      162.10      242.91    104.87 o 
  -4   6  22      394.72      459.22    104.45 o 
  -2   6  22      371.14      484.02    181.11 o 
   0   6  22      148.10      137.30    121.90 o 
   2   6  22      535.96      651.49    187.38 o 
   4   6  22        5.58      -50.63    152.86 o 
   6   6  22      353.16      292.80    172.44 o 
 -19   7  22       12.56      -47.40    118.64 o 
 -17   7  22       14.00      -30.57    143.02 o 
 -15   7  22        3.30       47.40    109.02 o 
 -13   7  22       26.40       92.44    110.93 o 
 -11   7  22       12.91      -94.60    185.23 o 
  -9   7  22        1.53      102.38    104.45 o 
  -7   7  22       75.30      164.48    107.88 o 
  -5   7  22       42.61       25.23    136.17 o 
  -3   7  22        2.01      183.48    150.00 o 
  -1   7  22        0.02     -231.42    180.30 o 
   1   7  22       30.24       -8.97    230.83 o 
 -35   1  23        8.65     -110.38    120.22 o 
 -33   1  23     1061.74      864.17    177.02 o 
 -31   1  23      232.38      256.47    164.86 o 
 -29   1  23     1178.90     1282.71    195.66 o 
 -27   1  23     1658.41     1719.37    205.29 o 
 -25   1  23      673.34      474.22    226.01 o 
 -23   1  23     4316.03     4414.27    302.72 o 
 -21   1  23        7.11       77.92    103.82 o 
 -19   1  23     4400.79     4394.44    276.61 o 
 -17   1  23     1380.42     1680.38    233.49 o 
 -15   1  23     2166.29     2457.29    204.44 o 
 -13   1  23     5393.23     5309.47    264.81 o 
 -11   1  23      755.76      991.73    147.17 o 
  -9   1  23     6860.53     6271.08    220.32 o 
  -7   1  23      671.02      733.07    131.67 o 
  -5   1  23     1530.36     1619.27    139.89 o 
  -3   1  23      507.01      489.11    104.24 o 
  -1   1  23     3720.66     3752.38    231.24 o 
   1   1  23      273.48      333.26     97.40 o 
   3   1  23      608.35      757.95    146.78 o 
   5   1  23     1923.38     1944.40    168.59 o 
   7   1  23      138.01      146.56     92.35 o 
   9   1  23     1473.15     1691.85    167.23 o 
  11   1  23       76.46       40.61    103.97 o 
  13   1  23      622.98      554.78    137.16 o 
  15   1  23      251.27      538.67    138.76 o 
 -34   2  23      450.96      303.65    154.50 o 
 -32   2  23      469.62      581.79    166.71 o 
 -30   2  23       16.72      130.78    125.16 o 
 -28   2  23     1610.41     1821.61    390.91 o 
 -26   2  23      189.23       84.11    167.01 o 
 -24   2  23     2340.71     2326.11    232.53 o 
 -22   2  23      700.35      606.98    152.23 o 
 -20   2  23     1280.96     1518.09    183.45 o 
 -18   2  23     2428.77     2393.37    214.55 o 
 -16   2  23     1147.42     1347.57    168.43 o 
 -14   2  23     3756.72     4188.93    261.93 o 
 -12   2  23      114.92      188.98     84.03 o 
 -10   2  23     8256.28     8029.70    304.35 o 
  -8   2  23     3029.62     2920.81    165.18 o 
  -6   2  23     6553.54     6226.60    176.27 o 
  -4   2  23     4062.06     4223.86    190.57 o 
  -2   2  23      242.44      318.31     69.70 o 
   0   2  23     4198.92     4427.98    227.54 o 
   2   2  23      770.44      701.81    126.49 o 
   4   2  23     3414.99     4145.31    265.00 o 
   6   2  23      709.53      656.69    152.26 o 
   8   2  23     1051.90     1154.53    150.86 o 
  10   2  23      511.16      565.53    129.24 o 
  12   2  23       43.58      -46.47     99.21 o 
  14   2  23      626.37      460.78    134.39 o 
 -33   3  23       38.52       56.29    141.53 o 
 -31   3  23       50.84       33.47    138.99 o 
 -29   3  23       25.51      134.89    136.08 o 
 -27   3  23        0.37      198.60    122.91 o 
 -25   3  23       50.46       99.11    128.50 o 
 -23   3  23        7.77       91.36    114.03 o 
 -21   3  23       68.82       75.51    121.16 o 
 -19   3  23        0.26       54.40    117.55 o 
 -17   3  23      176.15      -83.91     97.01 o 
 -15   3  23       65.43       89.54     86.34 o 
 -13   3  23       57.12      121.26     84.04 o 
 -11   3  23       22.93       89.48     74.67 o 
  -9   3  23      432.85      358.91     86.09 o 
  -7   3  23       51.86       81.02     72.63 o 
  -5   3  23      432.48      492.71     80.91 o 
  -3   3  23        9.65       22.97     65.66 o 
  -1   3  23      199.98       88.31     85.15 o 
   1   3  23      148.15      205.86     88.75 o 
   3   3  23       58.43      -11.51     84.19 o 
   5   3  23        6.20      -54.40     93.26 o 
   7   3  23       11.10      -50.63     87.54 o 
   9   3  23        0.33      -42.66     98.39 o 
  11   3  23       43.52      -52.44     98.53 o 
  13   3  23       70.09        9.85    109.45 o 
 -32   4  23      629.56      650.43    271.38 o 
 -30   4  23       77.33      176.14    147.62 o 
 -28   4  23      949.80     1091.30    198.46 o 
 -26   4  23        0.29       14.39    130.84 o 
 -24   4  23      884.27      890.32    198.20 o 
 -22   4  23     1200.43     1711.32    222.46 o 
 -20   4  23     2137.81     2121.08    221.63 o 
 -18   4  23     1312.84     1381.23    187.98 o 
 -16   4  23      265.35      556.86    116.51 o 
 -14   4  23     2717.63     3122.85    199.96 o 
 -12   4  23      353.02      305.00     89.31 o 
 -10   4  23     3787.48     3852.89    234.93 o 
  -8   4  23      907.99      849.83    116.99 o 
  -6   4  23     1411.33     1441.26    132.05 o 
  -4   4  23     2478.48     2677.51    133.08 o 
  -2   4  23      341.34      367.70     80.52 o 
   0   4  23     1818.82     2275.59    176.48 o 
   2   4  23      131.96      -10.06    104.58 o 
   4   4  23     1487.61     1491.45    140.54 o 
   6   4  23      343.73      386.87    110.46 o 
   8   4  23      556.37      740.40    127.50 o 
  10   4  23      431.69      345.52    115.22 o 
  12   4  23       56.66      101.91    122.23 o 
 -29   5  23      302.67      209.99    158.66 o 
 -27   5  23      206.40       52.91    130.87 o 
 -25   5  23      114.41       15.59    130.56 o 
 -23   5  23      864.48     1181.88    194.92 o 
 -21   5  23       18.57      217.77    162.00 o 
 -19   5  23     1042.56      935.30    237.85 o 
 -17   5  23        4.78       94.06     96.12 o 
 -15   5  23      201.35      176.75    101.41 o 
 -13   5  23      557.00      404.79    114.11 o 
 -11   5  23       90.30      112.98     96.06 o 
  -9   5  23      456.91      412.90    145.09 o 
  -7   5  23       26.67       83.02     90.90 o 
  -5   5  23      535.44      513.18    101.57 o 
  -3   5  23        7.03      -26.35     87.43 o 
  -1   5  23      365.04      628.01    134.73 o 
   1   5  23      171.61      128.89    154.86 o 
   3   5  23      243.01      320.31    198.51 o 
   5   5  23      421.39      412.80    122.95 o 
   7   5  23       21.15        9.00     83.55 o 
   9   5  23      313.72      458.63    112.50 o 
 -24   6  23       30.95      236.50    172.17 o 
 -22   6  23        2.99       12.20    136.07 o 
 -20   6  23       18.84      249.98    124.34 o 
 -18   6  23      366.84      202.45    114.42 o 
 -16   6  23       27.44       83.56    103.92 o 
 -14   6  23       68.42       53.62     94.74 o 
 -12   6  23        0.04        3.86     96.25 o 
 -10   6  23        3.81      -47.54     89.73 o 
  -8   6  23       53.18      148.85     98.56 o 
  -6   6  23        4.37     -113.94     75.96 o 
  -4   6  23        1.84       60.01     94.06 o 
  -2   6  23       26.36       30.10    117.84 o 
   0   6  23       25.57      293.33    167.64 o 
   2   6  23        2.01      101.02    167.37 o 
   4   6  23       87.72      250.03    182.57 o 
 -17   7  23       77.25      -82.95    117.65 o 
 -15   7  23      326.00      205.77    120.90 o 
 -13   7  23       54.06       74.03    120.94 o 
 -11   7  23       68.49       62.66    108.48 o 
  -9   7  23      212.99      253.55    120.64 o 
  -7   7  23        0.03       20.43    105.23 o 
  -5   7  23      338.93      587.62    193.39 o 
  -3   7  23       64.75      223.50    165.30 o 
 -34   0  24     1004.99     1340.73    325.91 o 
 -32   0  24       36.29       -1.50    169.83 o 
 -30   0  24     2256.07     2203.05    384.82 o 
 -28   0  24      301.72      556.74    251.16 o 
 -26   0  24     2383.59     1732.42    348.94 o 
 -24   0  24     1448.04     1450.05    243.38 o 
 -22   0  24      751.24      568.01    167.88 o 
 -20   0  24     3242.78     3935.56    332.68 o 
 -18   0  24       60.57       55.89    239.80 o 
 -16   0  24     4379.51     4493.61    338.19 o 
 -14   0  24      255.79      436.30    144.15 o 
 -12   0  24      647.54      760.68    164.56 o 
 -10   0  24     3056.41     3111.72    300.65 o 
  -8   0  24     1471.47     2026.98    212.74 o 
  -6   0  24     8104.60     7704.63    341.11 o 
  -4   0  24     5806.72     5298.88    258.59 o 
  -2   0  24     2473.76     2768.30    262.62 o 
   0   0  24       69.23       97.01    123.26 o 
   2   0  24     3093.46     3239.61    303.20 o 
   4   0  24     2664.23     2708.35    276.70 o 
   6   0  24     1215.68     1221.48    205.58 o 
   8   0  24     1509.84     1639.75    239.60 o 
  10   0  24       23.16     -188.12    125.41 o 
  12   0  24     1070.11     1189.30    232.04 o 
  14   0  24        0.79       25.50    215.73 o 
 -35   1  24      290.47      734.97    205.74 o 
 -33   1  24       76.64      254.39    149.74 o 
 -31   1  24      156.57      193.92    127.12 o 
 -29   1  24      408.76      273.78    129.15 o 
 -27   1  24      134.21      115.77    120.46 o 
 -25   1  24      413.87      335.37    130.92 o 
 -23   1  24       18.95     -165.25    110.81 o 
 -21   1  24     1518.86     1588.89    191.25 o 
 -19   1  24       51.26       69.59     94.43 o 
 -17   1  24     1296.77     1382.57    168.14 o 
 -15   1  24     2916.12     3126.63    228.55 o 
 -13   1  24      625.03      854.01    134.91 o 
 -11   1  24     3754.47     3212.53    217.58 o 
  -9   1  24      307.61      371.49     90.19 o 
  -7   1  24     3323.08     3651.59    201.85 o 
  -5   1  24      306.99      217.32     67.80 o 
  -3   1  24      940.90     1125.14    108.98 o 
  -1   1  24      167.72      166.04     91.36 o 
   1   1  24       14.36       97.83     89.24 o 
   3   1  24      599.11      665.05    122.30 o 
   5   1  24        8.73      -89.22     86.35 o 
   7   1  24      466.82      426.76    118.02 o 
   9   1  24       54.36       53.61    102.93 o 
  11   1  24      229.96      162.56    111.66 o 
  13   1  24       96.85      273.20    205.60 o 
  15   1  24       41.96      246.59    127.09 o 
 -34   2  24      315.72      539.44    161.95 o 
 -32   2  24        0.85      218.06    142.05 o 
 -30   2  24      351.31      394.62    146.59 o 
 -28   2  24       83.66      131.25    117.35 o 
 -26   2  24      267.72      208.05    126.72 o 
 -24   2  24     1015.41      980.41    170.53 o 
 -22   2  24      390.39      391.76    144.99 o 
 -20   2  24     1284.68     1027.63    166.59 o 
 -18   2  24      215.38       93.35    105.84 o 
 -16   2  24      577.75      861.09    147.33 o 
 -14   2  24      372.37      327.19    116.83 o 
 -12   2  24     1195.50     1023.07    120.36 o 
 -10   2  24     1429.41     1511.03    123.64 o 
  -8   2  24      611.30      737.07     96.85 o 
  -6   2  24     2410.47     2521.42    135.25 o 
  -4   2  24       67.85        1.92     59.65 o 
  -2   2  24     3330.83     3231.77    182.92 o 
   0   2  24      200.67      234.70     98.08 o 
   2   2  24      316.63      295.45    105.47 o 
   4   2  24       54.32      -19.99     78.08 o 
   6   2  24      278.24      229.81    105.86 o 
   8   2  24      355.42      188.19    108.96 o 
  10   2  24      150.17       75.97    109.44 o 
  12   2  24      256.40       47.29    118.32 o 
  14   2  24       17.04      215.45    125.32 o 
 -33   3  24      112.10      251.71    162.43 o 
 -31   3  24      395.73      106.17    151.06 o 
 -29   3  24     1033.18      835.42    176.10 o 
 -27   3  24      212.05      -52.30    120.29 o 
 -25   3  24     2924.50     3094.52    269.16 o 
 -23   3  24       70.85      279.28    134.28 o 
 -21   3  24     5695.17     5432.01    399.10 o 
 -19   3  24      359.17      419.63    137.15 o 
 -17   3  24     2619.36     3153.34    253.11 o 
 -15   3  24     2481.22     2169.18    207.02 o 
 -13   3  24      608.00      665.24     99.75 o 
 -11   3  24     5397.37     5099.64    206.69 o 
  -9   3  24        2.85      -47.81     66.50 o 
  -7   3  24     4764.21     4929.87    205.73 o 
  -5   3  24     1162.78     1091.25     96.11 o 
  -3   3  24     1586.12     1801.64    124.68 o 
  -1   3  24     2981.59     2832.71    174.32 o 
   1   3  24      638.56      815.04    115.02 o 
   3   3  24     1573.46     1374.89    141.58 o 
   5   3  24       17.87       10.02     97.97 o 
   7   3  24     1395.45     1548.82    168.50 o 
   9   3  24      284.76      331.80    118.02 o 
  11   3  24      672.14      502.69    135.36 o 
 -30   4  24       14.81      -77.48    124.84 o 
 -28   4  24       12.72       94.15    172.02 o 
 -26   4  24       84.27       38.04    146.11 o 
 -24   4  24      290.49      405.78    148.14 o 
 -22   4  24      324.46      272.00    139.56 o 
 -20   4  24      124.56       56.58    113.21 o 
 -18   4  24       79.13       28.17    111.96 o 
 -16   4  24        6.29        3.70     94.70 o 
 -14   4  24        0.02      -33.12     82.00 o 
 -12   4  24      211.85       44.39     94.47 o 
 -10   4  24       29.19      -75.76     70.97 o 
  -8   4  24      147.81      105.73     77.20 o 
  -6   4  24       59.05      -17.54     89.05 o 
  -4   4  24      188.59      231.56     75.52 o 
  -2   4  24        5.95       80.34     93.74 o 
   0   4  24      194.20      273.54    103.53 o 
   2   4  24      342.89      458.93    126.39 o 
   4   4  24       16.52       66.19     89.31 o 
   6   4  24      122.61       48.45     93.62 o 
   8   4  24       64.51      243.21    108.06 o 
  10   4  24       32.70       84.04    160.15 o 
 -27   5  24       78.99      250.32    175.07 o 
 -25   5  24      178.21      429.42    154.02 o 
 -23   5  24       57.65       91.51    174.35 o 
 -21   5  24      461.91      482.18    152.70 o 
 -19   5  24      250.52      425.04    147.40 o 
 -17   5  24      538.90      699.52    131.76 o 
 -15   5  24      402.21      333.61    108.67 o 
 -13   5  24       57.05      178.52     96.96 o 
 -11   5  24      607.16      742.39    124.46 o 
  -9   5  24        2.87      -20.69    101.33 o 
  -7   5  24      618.13      881.90    126.17 o 
  -5   5  24       36.46      -47.72     86.71 o 
  -3   5  24      466.75      590.36    118.45 o 
  -1   5  24      152.92       16.27    138.96 o 
   1   5  24      270.73      247.39    175.68 o 
   3   5  24      219.29       32.35    162.02 o 
   5   5  24       24.21       -0.57    108.62 o 
   7   5  24      242.88      145.47    116.85 o 
 -22   6  24        5.64     -121.34    125.61 o 
 -20   6  24      831.43      707.96    176.42 o 
 -18   6  24      225.06      311.65    130.01 o 
 -16   6  24      401.01      512.14    126.39 o 
 -14   6  24       22.78       41.09    100.51 o 
 -12   6  24      525.99      725.19    134.43 o 
 -10   6  24      252.65      344.75    116.57 o 
  -8   6  24      280.76      257.59    108.24 o 
  -6   6  24      405.85      505.46    118.64 o 
  -4   6  24       59.67      128.99    101.60 o 
  -2   6  24      402.28      714.43    233.67 o 
   0   6  24        5.23      164.50    162.08 o 
   2   6  24      135.38       77.91    168.29 o 
 -33   1  25      365.73      480.68    165.02 o 
 -31   1  25      776.67      962.51    187.57 o 
 -29   1  25       63.26       58.74    126.61 o 
 -27   1  25     1590.69     1612.85    207.91 o 
 -25   1  25       73.55      279.32    128.51 o 
 -23   1  25     1746.13     1635.24    223.69 o 
 -21   1  25     1042.52     1065.08    169.52 o 
 -19   1  25     2206.21     2271.04    214.37 o 
 -17   1  25      584.19      659.53    141.46 o 
 -15   1  25        4.92      -29.40     87.12 o 
 -13   1  25     3650.72     4078.98    249.03 o 
 -11   1  25      114.72      -36.46     83.61 o 
  -9   1  25     2604.01     2549.46    169.50 o 
  -7   1  25     2215.95     2191.85    141.15 o 
  -5   1  25     3130.98     2994.43    221.44 o 
  -3   1  25     1844.86     2019.41    169.15 o 
  -1   1  25      229.68      251.84    103.89 o 
   1   1  25     2430.94     2251.56    181.31 o 
   3   1  25       43.91      -94.66     85.19 o 
   5   1  25     1909.96     1992.10    181.26 o 
   7   1  25      239.29      402.80    120.71 o 
   9   1  25      784.24      803.57    148.43 o 
  11   1  25      340.67      363.85    128.96 o 
  13   1  25      141.64       37.10    121.08 o 
 -32   2  25      686.22      687.49    178.39 o 
 -30   2  25      268.33      109.81    131.72 o 
 -28   2  25      883.21      956.72    175.80 o 
 -26   2  25     1393.73     1781.15    218.99 o 
 -24   2  25      491.12      583.57    156.32 o 
 -22   2  25     3342.59     3066.00    344.56 o 
 -20   2  25       14.52      -24.62    146.35 o 
 -18   2  25     4309.81     4122.54    278.71 o 
 -16   2  25      403.27      413.08    127.90 o 
 -14   2  25     2563.03     2846.43    221.61 o 
 -12   2  25     2626.13     2665.60    213.89 o 
 -10   2  25      639.76      633.48     96.87 o 
  -8   2  25     4005.55     3770.38    179.99 o 
  -6   2  25        6.73      -75.73     68.31 o 
  -4   2  25     4152.81     4775.27    207.69 o 
  -2   2  25       73.40       87.30     86.13 o 
   0   2  25      235.00       76.57     96.20 o 
   2   2  25     1422.32     1274.86    147.59 o 
   4   2  25      499.64      435.22    112.97 o 
   6   2  25     1412.88     1636.79    169.19 o 
   8   2  25       67.10      362.50    118.36 o 
  10   2  25      659.84      816.85    148.39 o 
  12   2  25       63.48      149.72    125.80 o 
 -31   3  25      104.55       82.23    146.24 o 
 -29   3  25       24.45       72.57    135.72 o 
 -27   3  25        3.56       46.86    125.59 o 
 -25   3  25       24.79      -32.84    118.27 o 
 -23   3  25       36.12      206.82    141.83 o 
 -21   3  25       65.55      199.73    125.93 o 
 -19   3  25        2.44     -128.11    109.31 o 
 -17   3  25      163.68      206.42    122.90 o 
 -15   3  25        6.51       -7.74    105.66 o 
 -13   3  25       27.69       16.68     82.50 o 
 -11   3  25      131.34       83.18     89.19 o 
  -9   3  25        0.14       63.70     74.66 o 
  -7   3  25      223.13      172.92     80.67 o 
  -5   3  25      119.78       18.00     70.55 o 
  -3   3  25       19.53      -11.92     90.25 o 
  -1   3  25       35.49       93.81     97.98 o 
   1   3  25      210.58      195.76     97.19 o 
   3   3  25      203.19      139.10     90.29 o 
   5   3  25        0.53     -148.57     99.05 o 
   7   3  25        6.66      194.13    117.95 o 
   9   3  25       31.59       66.30    115.18 o 
  11   3  25       14.83        2.66    108.51 o 
 -30   4  25       97.64      179.29    159.39 o 
 -28   4  25      533.07      618.83    179.38 o 
 -26   4  25      528.76      654.44    178.50 o 
 -24   4  25       80.08      -81.41    123.92 o 
 -22   4  25     2122.20     2384.92    250.63 o 
 -20   4  25       28.76      165.76    127.62 o 
 -18   4  25     1845.68     2303.61    234.64 o 
 -16   4  25      243.65      192.21    127.93 o 
 -14   4  25     1290.32     1240.79    245.09 o 
 -12   4  25     1316.78     1141.46    136.96 o 
 -10   4  25      728.14      801.17    109.74 o 
  -8   4  25     2025.51     2139.17    148.29 o 
  -6   4  25       17.62       63.83     84.54 o 
  -4   4  25     3016.29     3149.06    162.75 o 
  -2   4  25       33.23       44.74     91.99 o 
   0   4  25      727.18      913.09    130.88 o 
   2   4  25      575.74      686.13    119.18 o 
   4   4  25       53.60      123.33    102.07 o 
   6   4  25      923.24      935.38    136.12 o 
   8   4  25        0.13      -89.73     97.11 o 
 -25   5  25       15.07      -99.82    188.16 o 
 -23   5  25      385.10      369.77    160.09 o 
 -21   5  25      133.10      241.00    145.11 o 
 -19   5  25      501.66      199.45    139.77 o 
 -17   5  25      172.88      -45.26    109.83 o 
 -15   5  25       46.52       52.49    115.01 o 
 -13   5  25      582.61      514.06    116.92 o 
 -11   5  25        6.13       77.31     94.12 o 
  -9   5  25      635.77      729.35    125.72 o 
  -7   5  25       97.37      206.47    102.97 o 
  -5   5  25      298.74      294.97    104.81 o 
  -3   5  25      141.55      102.70    240.70 o 
  -1   5  25       32.99      176.79    159.31 o 
   1   5  25      171.78      147.28    175.45 o 
   3   5  25        5.93      -77.57    157.02 o 
   5   5  25      208.34      375.40    196.32 o 
 -20   6  25       52.43      -22.08    150.17 o 
 -18   6  25      128.78      249.64    257.31 o 
 -16   6  25        0.75     -128.56    100.82 o 
 -14   6  25       90.70      119.95    108.12 o 
 -12   6  25        1.64      139.79    107.47 o 
 -10   6  25        0.30      116.23    115.88 o 
  -8   6  25       26.12      173.36    102.56 o 
  -6   6  25        1.85      -87.00     94.32 o 
  -4   6  25       29.71      159.81    124.29 o 
  -2   6  25       10.00        9.87    230.08 o 
   0   6  25       12.88      -52.01    164.71 o 
 -34   0  26     1055.41     1178.07    334.88 o 
 -32   0  26      216.92      309.17    229.93 o 
 -30   0  26      817.36     1261.19    330.70 o 
 -28   0  26     1264.87     1741.99    357.01 o 
 -26   0  26      480.69      284.05    220.66 o 
 -24   0  26     1845.66     1890.59    351.03 o 
 -22   0  26       31.69      177.38    160.30 o 
 -20   0  26     2830.77     3678.73    481.84 o 
 -18   0  26     1547.11     1648.55    234.62 o 
 -16   0  26     3722.20     3279.13    353.42 o 
 -14   0  26      902.59     1122.85    193.82 o 
 -12   0  26      108.36      361.32    150.87 o 
 -10   0  26     3856.05     3605.97    375.25 o 
  -8   0  26        1.06      296.75    124.16 o 
  -6   0  26     5011.84     5454.00    310.38 o 
  -4   0  26       81.13       88.04    136.83 o 
  -2   0  26     2159.45     1913.87    238.85 o 
   0   0  26     2016.85     2019.06    249.69 o 
   2   0  26      410.60      669.65    192.21 o 
   4   0  26     2773.56     2522.25    287.38 o 
   6   0  26       46.41      238.85    162.06 o 
   8   0  26     1115.22     1194.19    238.95 o 
  10   0  26       17.75      118.23    173.15 o 
  12   0  26      516.50      876.72    221.22 o 
 -33   1  26      221.84      314.46    146.37 o 
 -31   1  26        4.77     -140.42    119.61 o 
 -29   1  26      301.22      291.84    143.44 o 
 -27   1  26       43.36      131.13    112.18 o 
 -25   1  26      340.32      271.44    132.31 o 
 -23   1  26      236.34      123.29    119.44 o 
 -21   1  26      255.20      332.55    128.29 o 
 -19   1  26     1393.53     1304.19    235.59 o 
 -17   1  26      153.70       74.65    103.27 o 
 -15   1  26     1495.00     1213.51    161.68 o 
 -13   1  26      185.23      187.46    111.57 o 
 -11   1  26     1000.33     1147.19    146.78 o 
  -9   1  26      865.40      767.34    147.77 o 
  -7   1  26      893.85      968.58    118.21 o 
  -5   1  26      223.55      486.34    132.24 o 
  -3   1  26       47.80       41.10     88.52 o 
  -1   1  26      396.21      382.11    109.64 o 
   1   1  26       99.08      189.71    103.10 o 
   3   1  26      277.79      276.40    135.44 o 
   5   1  26      373.27      331.02    126.32 o 
   7   1  26      136.96      178.59    119.56 o 
   9   1  26      204.29      148.03    120.27 o 
  11   1  26       12.37     -135.96    111.89 o 
 -32   2  26      100.36      443.08    156.10 o 
 -30   2  26      167.67       41.41    137.94 o 
 -28   2  26      452.47      584.37    181.80 o 
 -26   2  26       50.95       72.76    117.91 o 
 -24   2  26      965.00      814.94    167.91 o 
 -22   2  26        1.77       -9.01    110.76 o 
 -20   2  26     1004.75      998.63    171.09 o 
 -18   2  26       20.96      161.90    115.38 o 
 -16   2  26      389.81      640.76    140.63 o 
 -14   2  26      533.87      649.51    134.04 o 
 -12   2  26      491.84      459.15    108.51 o 
 -10   2  26      775.24      613.35    115.48 o 
  -8   2  26        1.05      -54.60     73.10 o 
  -6   2  26      389.67      376.25     85.41 o 
  -4   2  26     1075.76      800.84    125.45 o 
  -2   2  26     1266.64     1141.62    173.78 o 
   0   2  26      169.73      163.98    102.81 o 
   2   2  26      282.47      301.12    104.08 o 
   4   2  26      311.57      175.32    109.62 o 
   6   2  26       29.14       73.05    106.92 o 
   8   2  26      501.54      458.90    133.85 o 
  10   2  26       10.55      -33.73    111.42 o 
 -31   3  26        0.11       67.24    144.79 o 
 -29   3  26     1144.52     1224.89    210.88 o 
 -27   3  26      199.02       20.68    132.15 o 
 -25   3  26     1572.71     1704.44    252.83 o 
 -23   3  26     1306.74     1562.74    207.48 o 
 -21   3  26      883.47      646.79    164.73 o 
 -19   3  26     2825.95     2370.43    253.20 o 
 -17   3  26      214.11       90.54    114.71 o 
 -15   3  26     2086.97     1988.64    204.55 o 
 -13   3  26      587.39      558.41    116.43 o 
 -11   3  26     2755.27     2835.06    169.22 o 
  -9   3  26     1817.85     2113.80    148.60 o 
  -7   3  26     1123.07     1265.70    113.81 o 
  -5   3  26     2536.08     2466.87    158.05 o 
  -3   3  26       22.49      135.38     98.51 o 
  -1   3  26     2517.97     2482.33    195.30 o 
   1   3  26       58.57        2.49    115.67 o 
   3   3  26      979.61     1198.89    137.08 o 
   5   3  26      386.60      466.31    119.42 o 
   7   3  26      279.82      331.12    128.01 o 
   9   3  26      540.18      533.24    143.04 o 
 -28   4  26       56.35      -26.71    130.26 o 
 -26   4  26       15.43     -148.87    134.97 o 
 -24   4  26      263.80      406.17    163.81 o 
 -22   4  26       16.67      -10.58    129.53 o 
 -20   4  26      117.41       90.57    173.08 o 
 -18   4  26        6.45       34.55    123.32 o 
 -16   4  26       27.73      -21.25    109.65 o 
 -14   4  26       13.12      113.36    120.03 o 
 -12   4  26        7.43      -59.89     82.34 o 
 -10   4  26      262.00      246.35     88.63 o 
  -8   4  26        5.09      189.69     93.84 o 
  -6   4  26      218.64      343.98     98.89 o 
  -4   4  26       23.47       54.23     94.04 o 
  -2   4  26       56.04      -23.05     95.43 o 
   0   4  26        0.72      116.15    141.47 o 
   2   4  26        6.25        5.22    100.16 o 
   4   4  26        7.93     -111.29     97.25 o 
   6   4  26        8.58     -132.51    104.86 o 
 -25   5  26       28.43       98.32    140.33 o 
 -23   5  26      199.68      176.10    147.47 o 
 -21   5  26       30.64      248.41    145.87 o 
 -19   5  26      659.29      523.53    151.64 o 
 -17   5  26       13.09      -16.03    187.00 o 
 -15   5  26      682.25      994.40    143.58 o 
 -13   5  26       41.04       -6.81     98.36 o 
 -11   5  26      256.95      244.33    122.01 o 
  -9   5  26      310.31      402.60    171.42 o 
  -7   5  26       87.92      129.78    101.50 o 
  -5   5  26      256.35       24.10    109.01 o 
  -3   5  26       17.61       36.55    144.02 o 
  -1   5  26       87.29       44.47    163.75 o 
   1   5  26      160.98      186.60    173.70 o 
   3   5  26      229.74      163.93    196.89 o 
 -18   6  26       60.60       37.42    133.34 o 
 -16   6  26      310.37      232.49    122.27 o 
 -14   6  26      186.39       71.66    142.89 o 
 -12   6  26       26.49      -35.98    118.51 o 
 -10   6  26      509.56      447.25    127.60 o 
  -8   6  26       30.09      219.33    109.13 o 
  -6   6  26      341.92      597.61    186.19 o 
  -4   6  26       20.05      -37.89    153.60 o 
 -31   1  27      652.86      487.56    157.14 o 
 -29   1  27      405.34      512.79    182.81 o 
 -27   1  27      998.81      809.24    172.38 o 
 -25   1  27      826.97      973.08    176.41 o 
 -23   1  27      289.12      128.98    154.51 o 
 -21   1  27     2183.48     2393.61    225.93 o 
 -19   1  27       52.82     -146.34    112.79 o 
 -17   1  27     3154.61     3572.58    255.78 o 
 -15   1  27       41.18      -25.39    147.23 o 
 -13   1  27     1797.53     2111.87    193.91 o 
 -11   1  27     1520.72     1720.90    180.61 o 
  -9   1  27     1040.41     1310.25    188.85 o 
  -7   1  27     2536.14     2633.27    205.84 o 
  -5   1  27       78.72      -14.82     98.98 o 
  -3   1  27     2754.11     2660.91    201.03 o 
  -1   1  27        9.06      100.31    102.24 o 
   1   1  27     1110.61     1168.68    153.60 o 
   3   1  27      528.09      556.57    135.69 o 
   5   1  27      542.65      720.28    143.27 o 
   7   1  27      658.84      699.69    145.91 o 
   9   1  27       36.91       11.57    117.44 o 
 -30   2  27      590.79      372.74    154.79 o 
 -28   2  27       67.72      -29.85    129.91 o 
 -26   2  27     1521.85     1478.67    390.20 o 
 -24   2  27       22.07      -10.77    116.61 o 
 -22   2  27     1559.69     1447.54    191.95 o 
 -20   2  27      867.90      927.01    167.17 o 
 -18   2  27     1131.28     1353.65    298.38 o 
 -16   2  27     1867.97     1567.01    184.33 o 
 -14   2  27      197.73      215.73    112.14 o 
 -12   2  27     1569.62     1722.55    250.22 o 
 -10   2  27      323.17      371.93    104.56 o 
  -8   2  27     1643.69     1776.27    127.99 o 
  -6   2  27     1116.70     1081.12    162.28 o 
  -4   2  27     1242.52     1111.82    147.15 o 
  -2   2  27      808.11      916.63    128.64 o 
   0   2  27       53.35       15.93    102.20 o 
   2   2  27     1055.75      701.52    205.13 o 
   4   2  27       81.55      158.72    110.65 o 
   6   2  27      583.97      615.30    147.49 o 
   8   2  27      221.22      130.37    119.52 o 
 -29   3  27        0.53      143.60    141.91 o 
 -27   3  27       24.26       52.85    141.49 o 
 -25   3  27       31.56      -33.03    122.40 o 
 -23   3  27        6.35     -132.01    115.57 o 
 -21   3  27       80.46       89.05    141.86 o 
 -19   3  27       25.05      112.19    119.68 o 
 -17   3  27      266.35      388.60    140.55 o 
 -15   3  27        0.30      -45.88     93.28 o 
 -13   3  27       16.01      -14.28     89.13 o 
 -11   3  27       68.07      145.78     95.64 o 
  -9   3  27       49.69      133.20     84.16 o 
  -7   3  27       17.38      129.58     82.72 o 
  -5   3  27       13.65      -17.80     95.65 o 
  -3   3  27      145.91      291.51    108.70 o 
  -1   3  27       12.89      -37.91    111.35 o 
   1   3  27       95.72      -43.07     90.13 o 
   3   3  27        6.49      -29.14    105.50 o 
   5   3  27        4.73     -139.69     93.13 o 
   7   3  27       29.64      -95.09    101.03 o 
 -26   4  27      536.22      467.69    165.38 o 
 -24   4  27       87.60      206.50    142.58 o 
 -22   4  27      673.66      898.35    276.93 o 
 -20   4  27      550.56      804.90    171.96 o 
 -18   4  27      437.87      644.11    158.02 o 
 -16   4  27      912.20      998.59    404.58 o 
 -14   4  27       25.82     -155.58    161.55 o 
 -12   4  27     1127.70     1005.60    165.08 o 
 -10   4  27       35.65       26.88     93.82 o 
  -8   4  27      799.23     1035.56    135.81 o 
  -6   4  27      330.41      369.50    128.65 o 
  -4   4  27      204.32      234.34    164.32 o 
  -2   4  27     1161.54     1137.37    148.70 o 
   0   4  27      428.38      290.21    118.38 o 
   2   4  27      112.89       93.13    123.82 o 
   4   4  27       94.71      192.06    109.31 o 
 -23   5  27       36.96      454.62    173.17 o 
 -21   5  27      310.97      306.59    241.49 o 
 -19   5  27       38.06      243.92    146.07 o 
 -17   5  27      325.12      219.65    138.87 o 
 -15   5  27       20.53      -66.73    113.58 o 
 -13   5  27      301.41      300.40    113.55 o 
 -11   5  27      330.22      348.62    116.85 o 
  -9   5  27      184.24      211.53    113.24 o 
  -7   5  27      525.51      389.36    119.26 o 
  -5   5  27       39.89      220.01    312.91 o 
  -3   5  27      201.57      225.60    164.51 o 
  -1   5  27       32.02       56.90    157.03 o 
 -32   0  28      857.47     1347.90    347.74 o 
 -30   0  28        2.44      -32.29    185.38 o 
 -28   0  28     1164.96      946.64    301.99 o 
 -26   0  28      170.20      548.07    241.30 o 
 -24   0  28     1203.13     1182.85    309.47 o 
 -22   0  28     1461.87     1292.59    304.38 o 
 -20   0  28      848.98      575.28    235.91 o 
 -18   0  28     3850.15     3568.30    430.86 o 
 -16   0  28      234.48       48.74    170.43 o 
 -14   0  28     2987.24     2477.24    350.13 o 
 -12   0  28      320.64      376.44    195.25 o 
 -10   0  28     2556.03     2705.77    264.94 o 
  -8   0  28     1118.79     1538.07    351.33 o 
  -6   0  28     2275.34     2624.05    411.43 o 
  -4   0  28     1349.54     1533.02    238.72 o 
  -2   0  28      456.90      378.21    305.73 o 
   0   0  28     1755.23     1892.55    261.93 o 
   2   0  28      122.67       42.89    150.36 o 
   4   0  28     1247.66     1106.11    236.35 o 
   6   0  28      589.38      964.30    226.63 o 
   8   0  28      398.13      560.51    209.51 o 
 -31   1  28        8.43      -53.47    130.38 o 
 -29   1  28       84.82      246.55    150.79 o 
 -27   1  28      271.44      313.05    255.82 o 
 -25   1  28       85.90      141.06    282.03 o 
 -23   1  28      373.87      375.92    140.28 o 
 -21   1  28       25.31       98.69    109.98 o 
 -19   1  28     1070.89      901.96    228.17 o 
 -17   1  28       37.52       88.14    111.37 o 
 -15   1  28      338.59      322.23    187.42 o 
 -13   1  28      408.99      238.92    113.53 o 
 -11   1  28       45.20       11.34     95.12 o 
  -9   1  28      690.25      581.24    110.45 o 
  -7   1  28        0.28     -171.94    114.63 o 
  -5   1  28      438.62      381.01    132.13 o 
  -3   1  28      125.97     -139.52     94.20 o 
  -1   1  28      116.51      282.44    108.83 o 
   1   1  28      284.81      221.82    113.61 o 
   3   1  28        0.78       23.63    111.04 o 
   5   1  28      341.96      338.65    127.32 o 
   7   1  28       13.93       20.39    177.38 o 
 -30   2  28        0.07       22.28    127.66 o 
 -28   2  28      581.33     1175.01    203.27 o 
 -26   2  28      110.55      -46.99    123.83 o 
 -24   2  28      529.95      619.15    162.33 o 
 -22   2  28      364.51      420.69    145.41 o 
 -20   2  28      265.15      262.80    153.99 o 
 -18   2  28      336.42      537.19    162.54 o 
 -16   2  28        7.99      -16.41    107.91 o 
 -14   2  28     1372.90     1774.36    308.21 o 
 -12   2  28       14.91      -53.21     83.00 o 
 -10   2  28      775.55      974.94    157.58 o 
  -8   2  28      529.04      408.68    125.18 o 
  -6   2  28      144.83       36.40    125.51 o 
  -4   2  28     1195.62     1285.74    156.53 o 
  -2   2  28      100.79        7.02    101.86 o 
   0   2  28      486.21      207.42    191.46 o 
   2   2  28        3.24       47.70     91.50 o 
   4   2  28      153.31      145.19    117.43 o 
   6   2  28      207.28      190.69    122.16 o 
 -27   3  28      810.78     1059.20    202.56 o 
 -25   3  28      336.54      379.13    146.80 o 
 -23   3  28     1208.11     1382.45    204.24 o 
 -21   3  28       10.78      102.60    153.20 o 
 -19   3  28     1552.88     1351.65    196.15 o 
 -17   3  28      133.13       56.51    119.67 o 
 -15   3  28      658.32      716.48    147.45 o 
 -13   3  28     1038.77     1278.79    149.27 o 
 -11   3  28      346.76      369.85    110.22 o 
  -9   3  28     1306.63     1220.97    164.98 o 
  -7   3  28       95.29      106.63    115.74 o 
  -5   3  28     2077.31     2203.96    186.47 o 
  -3   3  28      120.48      173.61    103.18 o 
  -1   3  28      594.02      526.19    166.07 o 
   1   3  28      224.22      506.61    122.57 o 
   3   3  28       36.77      -85.30    103.09 o 
   5   3  28      534.10      465.99    127.50 o 
 -24   4  28       87.41      125.03    144.57 o 
 -22   4  28        5.71      251.78    148.95 o 
 -20   4  28       41.11       60.39    129.40 o 
 -18   4  28       22.37      105.27    127.55 o 
 -16   4  28       10.37       16.96    134.77 o 
 -14   4  28       89.55       48.98    117.78 o 
 -12   4  28        9.22       78.65    112.05 o 
 -10   4  28       68.71       24.31     98.26 o 
  -8   4  28      146.99      249.90    144.94 o 
  -6   4  28        5.91      171.60    131.58 o 
  -4   4  28      321.07      207.01    108.79 o 
  -2   4  28      125.78      217.73    115.31 o 
   0   4  28        2.24       -8.96    106.81 o 
   2   4  28        0.72      -52.91    112.91 o 
 -19   5  28      257.50      428.02    155.97 o 
 -17   5  28       87.82      124.15    125.86 o 
 -15   5  28      220.15      216.05    142.26 o 
 -13   5  28      151.21      308.58    145.26 o 
 -11   5  28       13.37      143.15    104.28 o 
  -9   5  28       97.79       64.23    107.20 o 
  -7   5  28       49.29      473.21    192.56 o 
  -5   5  28      199.53      472.42    190.70 o 
 -29   1  29      803.45      787.19    176.93 o 
 -27   1  29        6.96      162.47    123.78 o 
 -25   1  29     1236.72     1113.29    188.97 o 
 -23   1  29       45.42      130.83    116.37 o 
 -21   1  29      932.41     1421.26    192.92 o 
 -19   1  29      790.83      694.73    176.29 o 
 -17   1  29      902.43      932.69    157.70 o 
 -15   1  29     1233.65     1330.59    173.12 o 
 -13   1  29      112.27      126.78    103.57 o 
 -11   1  29     1660.98     1827.10    179.79 o 
  -9   1  29      134.62       37.91    131.56 o 
  -7   1  29     1749.31     1200.12    326.06 o 
  -5   1  29      512.21      402.26    293.77 o 
  -3   1  29      663.57      640.96    135.93 o 
  -1   1  29      940.22      943.46    152.64 o 
   1   1  29       71.65      112.94    115.43 o 
   3   1  29      898.32      965.99    163.35 o 
   5   1  29       31.83      110.41    124.95 o 
 -28   2  29      115.30      101.83    139.77 o 
 -26   2  29      867.99      919.38    183.92 o 
 -24   2  29      517.20      628.55    162.92 o 
 -22   2  29      408.52      626.42    160.74 o 
 -20   2  29     1193.94     1383.54    188.08 o 
 -18   2  29       20.99      116.38    116.30 o 
 -16   2  29     1733.68     1816.16    274.57 o 
 -14   2  29       22.41       49.35     91.73 o 
 -12   2  29      598.75      564.89    116.22 o 
 -10   2  29      884.13      640.48    138.68 o 
  -8   2  29      400.66      687.49    191.48 o 
  -6   2  29     1093.96     1238.09    439.68 o 
  -4   2  29       72.62      231.31    114.10 o 
  -2   2  29      661.50      675.42    144.55 o 
   0   2  29       58.65     -116.28    131.24 o 
   2   2  29      525.78      433.74    166.11 o 
   4   2  29       85.94       -7.32    111.81 o 
 -27   3  29        0.82      -12.68    135.63 o 
 -25   3  29       27.32      133.33    136.51 o 
 -23   3  29       19.90      222.40    133.87 o 
 -21   3  29       22.23      -41.97    114.74 o 
 -19   3  29       15.43       68.96    127.46 o 
 -17   3  29        0.29      201.73    110.88 o 
 -15   3  29       92.62       71.00    100.17 o 
 -13   3  29       42.28       67.87     92.71 o 
 -11   3  29       25.33        4.29     89.71 o 
  -9   3  29        4.32      -71.91     95.90 o 
  -7   3  29        4.98       69.75    190.76 o 
  -5   3  29       53.63      -58.55    114.25 o 
  -3   3  29       17.33      -72.35    106.05 o 
  -1   3  29       22.43       78.27    138.71 o 
   1   3  29        0.18     -102.76    113.89 o 
 -22   4  29      176.84      235.59    139.42 o 
 -20   4  29      781.26      847.53    180.98 o 
 -18   4  29        5.13       55.37    126.73 o 
 -16   4  29      813.59     1095.76    187.71 o 
 -14   4  29      152.18       77.45    131.12 o 
 -12   4  29      562.66      681.25    149.09 o 
 -10   4  29      299.79      266.36    158.82 o 
  -8   4  29      162.09       90.08    159.90 o 
  -6   4  29      254.89      279.66    172.25 o 
  -4   4  29       10.80      -24.82    113.50 o 
  -2   4  29      621.13      516.06    130.84 o 
 -13   5  29        0.17     -116.92    133.90 o 
 -11   5  29      616.56      718.39    201.18 o 
 -28   0  30      250.22      523.25    267.01 o 
 -26   0  30      874.13     1082.99    320.23 o 
 -24   0  30      192.09       90.00    216.48 o 
 -22   0  30     1631.24     2286.18    387.51 o 
 -20   0  30       37.39       45.45    176.11 o 
 -18   0  30     2600.46     2513.12    376.74 o 
 -16   0  30      230.08      148.90    195.25 o 
 -14   0  30      633.77      537.91    209.60 o 
 -12   0  30      970.38     1006.04    191.90 o 
 -10   0  30       70.85     -159.97    168.94 o 
  -8   0  30     1237.50     1176.28    316.05 o 
  -6   0  30        0.08      163.85    214.09 o 
  -4   0  30      947.82      996.28    326.51 o 
  -2   0  30      443.46      862.94    213.96 o 
   0   0  30      598.75      791.10    223.53 o 
   2   0  30      922.88     1421.41    339.52 o 
 -27   1  30      342.98      276.17    168.88 o 
 -25   1  30       24.25       17.61    128.83 o 
 -23   1  30      274.22      144.17    133.52 o 
 -21   1  30      235.09       56.88    166.66 o 
 -19   1  30      270.15      487.02    219.19 o 
 -17   1  30      401.86      655.31    234.99 o 
 -15   1  30       89.94      191.38    114.44 o 
 -13   1  30      335.54      237.60    146.79 o 
 -11   1  30       29.96       54.57     77.83 o 
  -9   1  30      570.46      228.19    229.34 o 
  -7   1  30       75.91      130.12    177.31 o 
  -5   1  30      157.90      223.94    223.80 o 
  -3   1  30      337.63      311.60    143.95 o 
  -1   1  30       21.30       38.77    118.18 o 
   1   1  30      176.97      156.07    120.88 o 
   3   1  30        2.48      -46.55    116.90 o 
 -26   2  30      311.99      284.33    176.68 o 
 -24   2  30       40.58        7.68    127.75 o 
 -22   2  30      267.86      292.00    132.79 o 
 -20   2  30        3.86      -80.80    114.16 o 
 -18   2  30      300.55      189.19    125.49 o 
 -16   2  30       99.94      106.97    112.02 o 
 -14   2  30      423.33      467.63    112.17 o 
 -12   2  30      318.71      272.62    105.41 o 
 -10   2  30       69.80      -33.89    141.74 o 
  -8   2  30      541.57      604.76    194.50 o 
  -6   2  30       62.72      -13.28    212.59 o 
  -4   2  30      427.89      395.67    149.44 o 
  -2   2  30       93.21      -35.50    116.32 o 
   0   2  30      158.60      234.28    116.16 o 
   2   2  30       22.80     -125.00    103.54 o 
 -25   3  30       43.95      188.00    145.55 o 
 -23   3  30      789.50      651.00    236.78 o 
 -21   3  30      395.11      576.62    154.37 o 
 -19   3  30      226.00      191.15    135.26 o 
 -17   3  30     1165.65     1392.60    167.42 o 
 -15   3  30      123.25      333.26    121.74 o 
 -13   3  30      942.88      971.30    147.20 o 
 -11   3  30       66.29      136.01    122.63 o 
  -9   3  30      881.91      891.82    217.58 o 
  -7   3  30      366.09      -55.02    163.98 o 
  -5   3  30      398.24      124.26    138.60 o 
  -3   3  30      644.87      668.97    169.67 o 
  -1   3  30      239.59       49.85    116.29 o 
 -20   4  30        1.77       -1.65    124.30 o 
 -18   4  30       23.22       43.09    126.32 o 
 -16   4  30       48.19      -19.91    132.54 o 
 -14   4  30      151.76       98.59    127.70 o 
 -12   4  30       71.40      449.39    179.82 o 
 -10   4  30        2.62      -50.41    125.83 o 
  -8   4  30      285.32      436.84    289.14 o 
  -6   4  30       17.77       93.74    290.93 o 
 -25   1  31      580.16      274.44    207.00 o 
 -23   1  31      521.60      553.45    157.71 o 
 -21   1  31      180.19      107.50    123.77 o 
 -19   1  31     1228.53     1412.05    245.15 o 
 -17   1  31       21.65      161.49    115.32 o 
 -15   1  31     1078.29     1198.96    177.09 o 
 -13   1  31      109.03      116.92     98.56 o 
 -11   1  31      739.80      432.88    342.96 o 
  -9   1  31      410.41      241.86    254.60 o 
  -7   1  31      168.77       80.72    262.52 o 
  -5   1  31      755.02     1001.63    235.03 o 
  -3   1  31        0.33        1.70    236.89 o 
  -1   1  31      659.76      787.08    156.34 o 
 -24   2  31      704.58      910.69    187.89 o 
 -22   2  31        7.30      114.64    129.55 o 
 -20   2  31      662.22      585.22    154.67 o 
 -18   2  31      260.27      134.90    124.38 o 
 -16   2  31      517.62      416.46    157.77 o 
 -14   2  31      549.19      456.31    126.67 o 
 -12   2  31       90.50      169.50    127.52 o 
 -10   2  31      783.54      574.39    192.17 o 
  -8   2  31       23.38       17.41    155.90 o 
  -6   2  31      818.12      711.57    208.81 o 
  -4   2  31       79.56      -32.13    127.01 o 
  -2   2  31      344.13      264.83    146.29 o 
 -21   3  31        1.86      -30.61    122.28 o 
 -19   3  31        5.21     -112.06    101.01 o 
 -17   3  31        1.11      -35.89    103.31 o 
 -15   3  31       27.11      161.92    109.53 o 
 -13   3  31        0.26       34.95    115.54 o 
 -11   3  31       71.02      -51.99    160.27 o 
  -9   3  31       63.29       43.55    171.11 o 
  -7   3  31        7.02      115.64    163.51 o 
  -5   3  31        0.06      100.57    158.83 o 
 -24   0  32      159.11      450.30    251.76 o 
 -22   0  32     1037.93     1096.74    296.91 o 
 -20   0  32      770.28     1254.32    309.47 o 
 -18   0  32      477.48      541.79    242.49 o 
 -16   0  32     1484.75     1695.94    324.42 o 
 -14   0  32       48.05       65.17    138.15 o 
 -12   0  32     1087.32     1232.79    372.26 o 
 -10   0  32       97.01       -7.48    251.46 o 
  -8   0  32      856.58     1196.61    354.92 o 
  -6   0  32      309.53      124.09    235.91 o 
  -4   0  32      307.07      272.39    288.24 o 
 -23   1  32       65.75      224.63    141.37 o 
 -21   1  32      232.99      499.72    264.83 o 
 -19   1  32        3.00      -60.37    194.08 o 
 -17   1  32      247.32       92.36    186.47 o 
 -15   1  32        5.34      113.11    106.48 o 
 -13   1  32      106.46      245.11    179.95 o 
 -11   1  32       97.92      106.82    194.50 o 
  -9   1  32       97.32      218.01    171.98 o 
  -7   1  32      194.76      252.53    192.80 o 
  -5   1  32        3.27       65.39    173.30 o 
 -20   2  32      132.35      177.99    133.88 o 
 -18   2  32       48.30       65.79    125.22 o 
 -16   2  32      480.43      447.14    130.01 o 
 -14   2  32      124.80       55.08    258.17 o 
 -12   2  32      426.95      287.40    185.93 o 
 -10   2  32        0.77       31.98    158.16 o 
  -8   2  32      307.92      478.92    210.33 o 
  -6   2  32       80.94      248.24    181.48 o 
 -15   3  32      173.84      121.85    121.66 o 
 -13   3  32      324.81      383.19    142.45 o 
 -19   1  33      446.91      338.75    286.41 o 
 -17   1  33      433.50      677.58    180.00 o 
 -15   1  33      437.15      197.36    180.75 o 
 -13   1  33      611.92      561.39    202.16 o 
 -11   1  33       44.63      -34.90    137.86 o 
  -9   1  33     1197.98      812.06    246.17 o 
                                                 
